# Supplementary material for: Mitochondrial respiratory gene expression is suppressed in many cancers
Source: eLife. 2017 Jan 18;6:e21592. doi: 10.7554/eLife.21592 (PMC5243113; doi:10.7554/eLife.21592)
Supplement: Supplementary file 1. — DOI: http://dx.doi.org/10.7554/eLife.21592.013 [file elife-21592-supp1.csv]

	Tumor	Normal
ACC	69	0
BLCA	356	17
BRCA	952	108
COAD	273	41
ESCA	181	11
GBM	138	0
HNSC	460	42
KICH	60	25
KIRC	465	72
KIRP	236	30
LGG	480	0
LIHC	295	48
LUAD	481	59
PAAD	166	4
PRAD	426	48
STAD	380	33
THCA	441	53
UCEC	141	23
