# Supplementary material for: Mitochondrial respiratory gene expression is suppressed in many cancers
Source: eLife. 2017 Jan 18;6:e21592. doi: 10.7554/eLife.21592 (PMC5243113; doi:10.7554/eLife.21592)
Supplement: Supplementary file 2. — DOI: http://dx.doi.org/10.7554/eLife.21592.014 [file elife-21592-supp2.csv]

	MT-ND1	MT-ND2	MT-ND3	MT-ND4	MT-ND4L	MT-ND5	MT-ND6	MT-CYB	MT-CO1	MT-CO2	MT-CO3	MT-ATP6	MT-ATP8
TCGA-OR-A5JG-01A-11R-A29S-07	10403.16	10800.53	14948.83	12193.82	5449.64	726.77	714.97	6153.19	24044.19	14569.69	38343.1	18184.33	12760.28
TCGA-OR-A5JK-01A-11R-A29S-07	15831.41	61012	81823.21	36389.95	29076.11	10883.5	19739.6	21808.52	41718.95	47459.09	27163.28	46484.88	30771.2
TCGA-OR-A5LO-01A-11R-A29S-07	9473.12	17806.78	15964.5	30035	16576.73	2808.37	2845.59	19615.8	48591.96	34048.26	45608.03	30785.99	26640.09
TCGA-OR-A5J3-01A-11R-A29S-07	14284.43	16230.45	21352.83	18931	13794.3	3739.9	5112.15	11471.59	30296.68	23204.99	37949.96	23861.73	24211.18
TCGA-PK-A5H9-01A-11R-A29S-07	8305.35	8100.11	18689.35	18416.2	13881.33	3082.78	4224.73	9495.59	31641.49	21465.72	21214.93	23980.61	23785.92
TCGA-OR-A5LP-01A-11R-A29S-07	27468.72	28107.38	21255.18	59537.17	49617.23	3650.45	2219.32	24514.14	31016.93	34335.45	45969.52	57468.28	61595.9
TCGA-OR-A5LJ-01A-11R-A29S-07	13570.13	22615.37	12825.5	29411.05	17154.11	4273.58	6060.37	21445.97	35439.97	32665.46	46674.76	34356.07	22635.44
TCGA-OR-A5LG-01A-11R-A29S-07	8711.75	20567.64	27516.32	19649.4	12219.33	2710.66	4089.78	11322.79	27936.23	25566.41	30942.35	17569.31	11176.18
TCGA-OR-A5J9-01A-11R-A29S-07	7856.09	10480.21	16542.32	11716.72	11133.74	2344.36	1963.42	9988.64	28904.73	14846.44	28305.04	15138.34	16867.45
TCGA-PK-A5H8-01A-11R-A29S-07	4266.23	8294.53	10302.42	22875.84	18491.43	1274.73	987.79	12430.96	9785.12	14519.15	22405.1	20261.39	19968.96
TCGA-OR-A5JZ-01A-11R-A29S-07	14306.63	13279.58	12032.96	14291.39	14793.34	1561.29	1078.79	7597.05	25929.09	11629.5	26203.93	21117.97	26076.73
TCGA-OR-A5LM-01A-11R-A29S-07	10802.12	19742.19	21309.24	37024.39	24219.5	2754.59	2454.58	20210.79	64322.96	56784.85	33953.79	15541.54	16302.81
TCGA-OR-A5KU-01A-11R-A29S-07	12694.55	19648.78	21607.18	28108.27	19634.69	4873.72	6756.85	20026.58	42139.27	49911.6	39309.59	22605.63	25783.28
TCGA-OR-A5JL-01A-11R-A29S-07	9083.21	13346.38	19536.36	16205.23	11307.92	1914.61	2114.3	7703.14	31278.03	25138.5	24818.1	25542.15	23867.52
TCGA-OR-A5JD-01A-11R-A29S-07	12315.48	18240.47	21253.32	41561.93	26958.67	6961.46	10647.25	28258.81	96596.32	91121.56	59680.74	57967.43	41961.23
TCGA-PK-A5HA-01A-11R-A29S-07	18913.57	21198.49	20210.96	41595.73	23953.91	7743.11	11509.2	30962.04	62571.89	110546.87	52966.02	57528.75	41428.06
TCGA-P6-A5OG-01A-22R-A29S-07	7812.58	8227.75	11166.08	11051.87	7242.5	1845.44	2010.05	8960.25	17530.5	20698.87	19261.13	19339.87	18106.81
TCGA-OR-A5JS-01A-11R-A29S-07	6036.82	5996.63	7997.5	13575.33	9791.64	777.52	564.53	5693.03	10762.17	13272.14	14937.24	12411.7	11127.59
TCGA-OR-A5K3-01A-11R-A29S-07	17637.75	40142.14	41186.96	42732.67	28495.16	4746.41	2648.08	11015.29	56671.18	72647.34	96385.38	77974.71	79637.49
TCGA-OR-A5LL-01A-11R-A29S-07	5527.83	16270.54	21714.22	15752.78	14862.35	1734.11	1174.99	8135.73	17098.63	21234.29	19170.66	23160.49	26703.05
TCGA-OR-A5JW-01A-11R-A29S-07	8125.13	12441.74	16641.65	16398.34	11942.01	2640.06	3541.71	14471.49	39189.75	28448.49	32427.74	30567.69	30076
TCGA-OR-A5JY-01A-31R-A29S-07	20061.71	22711.74	25090.73	26831.14	14859.19	3269.56	1736.28	17636.07	12676.17	23293.17	19755.42	18817.53	16933.73
TCGA-OR-A5JE-01A-11R-A29S-07	11495.64	6307.61	15910.94	7486.93	1215.45	763.8	4692.39	3767.6	14638.32	12374.59	14429.36	12893.03	3763.71
TCGA-OR-A5LH-01A-11R-A29S-07	17527.25	17199.18	17614.5	20686.38	13273.64	2473.6	2891.22	13133.61	41199.53	20910.58	50359.95	31530.69	28656.46
TCGA-OR-A5K4-01A-11R-A29S-07	5350.71	8910.32	11646.63	10343.68	8407.22	746.05	428.79	4688.92	15703.71	12868.6	11499.38	17267.07	24423.98
TCGA-PA-A5YG-01A-11R-A29S-07	20449.66	20213.35	42475.92	30604.58	19650.09	4349.48	5181.05	21449.7	47819.97	39666.18	79482.98	52437.07	46141.7
TCGA-OR-A5J8-01A-11R-A29S-07	2647.83	3191.38	4913.4	4400.83	1640.41	689.31	2038.27	2504.81	7079.38	11393.64	7923.97	8228.96	4360.48
TCGA-OR-A5KV-01A-11R-A29S-07	5851.54	5326.75	12347.1	7895.49	3112.13	509.03	567.2	4621.61	11305.32	9738.68	13054.66	9358.37	6560.62
TCGA-OR-A5LB-01A-11R-A29S-07	4368.75	10684.87	9016.18	14695.4	10763.93	1274.34	1043.98	12386.25	39852.41	25461.67	30047.29	14104.09	15231.71
TCGA-OU-A5PI-01A-12R-A29S-07	7444.89	12378.22	12666.51	18980.5	15884.38	1887.54	1540.75	12138.56	35010.14	39092.49	28138.33	21234.56	21804.15
TCGA-OR-A5JV-01A-11R-A29S-07	24912.82	28523.04	19620.21	39935.44	25044.72	3413.12	2465.62	15576.57	48670.65	31822.4	34503.58	50710.93	50256.93
TCGA-OR-A5K5-01A-11R-A29S-07	3283.19	3443.84	7462.16	6142.98	1645.12	628.61	1582.57	3668.45	10450.11	10801.22	12860.91	4976.74	2244.19
TCGA-OR-A5K1-01A-11R-A29S-07	12536.43	13821.7	21960.4	26896.39	22559.86	2241.15	2691.89	13420.14	40835.1	17993.94	46595.69	30925.58	36978.55
TCGA-OR-A5JB-01A-11R-A29S-07	2954.63	4524.03	5367.27	6421.5	3055.92	1024.25	1968.37	3159.6	9874.41	10048.83	10276.32	6694.72	5642.65
TCGA-OR-A5JM-01A-11R-A29S-07	6831.18	5168.44	7834.18	8546.49	4534.14	475	431.41	3970.21	11958.82	12595.45	18754.67	10869.03	10032.6
TCGA-OR-A5JT-01A-11R-A29S-07	9887.76	12823.44	9955.18	18743.02	16063.01	2646.36	1874.06	17728.85	30437.82	19775.13	35690.49	24791	23621.06
TCGA-OR-A5JP-01A-11R-A29S-07	6501.83	10994.42	15577.57	10334.56	5906.16	766.2	500.01	4799.03	12178.02	17144.6	17817.25	13173.88	10163.12
TCGA-OR-A5K9-01A-11R-A29S-07	6865.58	9360	9578.1	9709.27	4567.56	679.3	941.58	5647.49	13159.81	11009.56	20541.18	13007.22	8171.66
TCGA-OR-A5KZ-01A-11R-A29S-07	1100.37	1887.74	4292.28	3425.07	1805.14	193.19	189.18	1841.99	3885.26	5139.78	8591.72	4973.27	4365.16
TCGA-OR-A5KW-01A-11R-A29S-07	5997.78	12407.57	20336.93	22397.88	14553.29	4331.57	7048.57	10575.32	31629.2	25194.54	22362.8	23695.61	23158.82
TCGA-OR-A5K6-01A-11R-A29S-07	13664.31	13796.46	29274.06	18085.23	6389.5	1356.69	2671.45	10826.03	31598.17	22741.67	46341.51	28695.63	20059.54
TCGA-P6-A5OF-01A-11R-A29S-07	4250.91	9021.89	20513.48	14545.88	13483.48	1759.17	1642.77	9548.46	22204.37	15792.28	26671.92	18682.02	17772.47
TCGA-OR-A5JR-01A-11R-A29S-07	24429.76	21541.21	20563.94	29283.72	22950.66	2902.97	2520.95	13454.96	30223.37	35025.55	23876.24	34485.66	39382.13
TCGA-OR-A5J6-01A-31R-A29S-07	13829.88	14935.37	39601.82	19858.59	7581.22	1584.66	2352.96	9545.26	26649.81	23761.55	31154.71	28263.57	17209.12
TCGA-OR-A5LC-01A-11R-A29S-07	12824.03	13631.57	24385.78	13177.7	5656.61	830.82	766.44	8693.09	19199.96	27315.76	28471.12	24878.07	19893.02
TCGA-OR-A5KY-01A-11R-A29S-07	14609.14	14234.37	29090.03	17849.98	12704.15	2363.34	3086.2	11975.18	29282.25	15879.33	33424.27	21522.82	18097.45
TCGA-OR-A5JI-01A-11R-A29S-07	14324.81	24756.18	30743.78	57860.09	53412.1	4930.31	4935.39	41027.15	103771.83	75938.12	74726.35	55626.74	55601.24
TCGA-OR-A5LT-01A-11R-A29S-07	9701.75	18460.02	17293.83	34157.79	32176.08	1953.35	1133.82	27394.12	58295.09	46931.75	47381.05	54405.65	71248.23
TCGA-OR-A5KT-01A-11R-A29S-07	7167.46	8072.78	17896.92	11358.23	3850.13	857.31	2661.8	5284.15	11980.03	16359.75	13790.37	17208.31	8206.84
TCGA-OR-A5LK-01A-11R-A29S-07	44002.74	46873.11	34196.23	50338.18	36401.6	6237.96	4545.53	21070.02	61522.87	52577.86	45863.83	65842.19	67289.57
TCGA-OR-A5L8-01A-11R-A29S-07	7228.84	10568.64	17778.57	12069.19	9996.69	3615.28	4676.94	11254.98	29398.93	16622.41	24997.44	19810.4	22013.81
TCGA-OR-A5J2-01A-11R-A29S-07	14901.09	25657.12	14885.69	20520.99	16768.19	5606.4	6837.35	13822.17	31236.06	40274.78	32342.36	30144.12	31714.95
TCGA-OR-A5LE-01A-11R-A29S-07	3857.85	5392.93	11370.34	9556.86	5125.39	854.47	999.17	4771.49	12131.73	17039.9	12812.79	8593.73	7791.92
TCGA-OR-A5KO-01A-11R-A29S-07	4541.53	7989.95	9319.5	15605.91	12263.28	2943.8	4555.33	8991.92	21978.29	20910.17	16044.5	20472.57	20560.32
TCGA-OR-A5KX-01A-11R-A29S-07	7761.32	11734.33	25815.69	14977.87	5125.38	1223.96	1685.77	11145.1	14824.93	19519.43	20116.99	13601.34	7679.77
TCGA-OR-A5K2-01A-11R-A29S-07	8257.54	6583.91	22290.46	10372.94	2375.78	485.61	565.18	6463.7	11778.01	13334.1	23845.66	15399.08	9277.91
TCGA-OR-A5K0-01A-11R-A29S-07	7532.63	10886.8	14562.79	11418.96	5843.18	1057.47	1704.47	6761.09	19658.68	24794.95	20191.12	10584.13	8496.32
TCGA-OR-A5L4-01A-11R-A29S-07	6257.31	20367.59	27947.15	37296.96	30946.07	4108.36	3573.32	24765.21	38364.3	31254.51	50201.07	22383.89	24418.61
TCGA-OR-A5JO-01A-11R-A29S-07	4924.57	5115.06	17409.32	10582.85	5409.84	2782.44	6823.23	7747.8	21596.98	19552.31	17483.43	17752.62	11649.66
TCGA-OR-A5JQ-01A-11R-A29S-07	6651.6	14405.4	21800.8	19278.25	14986.81	2093.97	1800.84	17038.27	34231.23	39138.93	36261	38905.39	34848.97
TCGA-OR-A5JC-01A-11R-A29S-07	9027.46	11222.16	23557.48	23588.82	13005.32	3704.14	6748.42	19203.38	40851.81	27099.19	39911.41	29093.94	21974.54
TCGA-OR-A5JF-01A-11R-A29S-07	16683.03	16589.15	19846.41	22435.9	14647.51	5455.58	9046.31	14333.5	63754.33	31402.04	58536.76	37189.19	34481.63
TCGA-OR-A5LS-01A-11R-A29S-07	6120.01	21031.7	18786.49	26180.58	23264.54	1912.42	1119.34	17913.55	43934.82	38071.56	38299.09	29431.23	35300.06
TCGA-OR-A5JJ-01A-11R-A29S-07	10893.69	10661.05	16437.7	14719.72	6917.77	1955.39	3961.28	10061.84	35606.29	31461.57	40922.61	21226.38	15970.82
TCGA-OR-A5LR-01A-11R-A29S-07	14513.2	13823.02	21170.71	19501.36	17456.13	2726.41	2913.04	11104.24	45266.84	13710.91	32433.01	26507.31	30951.46
TCGA-OR-A5JA-01A-11R-A29S-07	6228	8961.88	7995.71	17691.93	10573.6	2613.97	5394.49	7826.77	30429.35	21494.07	24293.89	24440.05	20617.37
TCGA-OR-A5J7-01A-11R-A29S-07	6607.08	6897.67	6081.51	8792.8	5452.23	1099.45	1637.99	5003.61	18793.86	11902.26	14606.58	11581.88	9474.14
TCGA-PK-A5HB-01A-11R-A29S-07	971.35	10571	2544.44	10085.76	6771.49	1926.07	2438.64	4951.68	1803.89	18029.89	5628.91	5361.32	5500.6
TCGA-OR-A5L5-01A-11R-A29S-07	23640.61	26661.54	44796.18	33104.51	26436.81	3495.33	3204.66	12976.19	40326.22	35415.91	25071.22	30829.75	32332.73
TCGA-FJ-A871-01A-11R-A352-07	1325.06	1183.57	3773.95	1801.61	435.99	419.03	1427.1	2039.64	3700.58	6413.06	5056.91	4498.61	1473.45
TCGA-4Z-AA89-01A-11R-A39I-07	3079.35	4512.81	4185.73	6493.9	4623.34	1022.58	1463.43	2329.58	8691.92	10760.82	12043.08	8651.81	8476.61
TCGA-GV-A40G-01A-11R-A23N-07	7819.02	15431.97	9946.34	19087.35	8385.64	858.84	1221.82	5167.59	8119.39	13820.68	13605.16	12834.61	12389.99
TCGA-FD-A6TB-01A-12R-A33J-07	6103.51	8580.26	15071.87	8984.45	5725.75	1145.2	1679.22	6453.9	10400.36	14059.69	12075.17	15068.02	15814.32
TCGA-XF-A9T3-01A-11R-A42T-07	4424.41	6565.86	9185.32	7005.88	3208.4	1197.84	2862.07	5110.34	8277.41	14086.03	10450.28	11533.96	7714.49
TCGA-DK-AA77-01A-11R-A39I-07	2959.11	5463.24	4392.84	4519.32	3122.99	875.65	1284.21	1647.15	6599.15	7958.41	3844.96	5253.46	4829.49
TCGA-E7-A5KE-01A-11R-A28M-07	4598.46	8337.12	19844.54	7646.9	4454.75	1222.97	2172.31	5919.18	7816.8	9498.55	14611.68	15677.41	11454.92
TCGA-KQ-A41Q-01A-11R-A33J-07	5697.94	13000.05	16601.89	21762.5	17680.23	1270.35	861.25	12705.61	9306.71	30093.43	22482.48	34296.73	40441.15
TCGA-GV-A3JX-01A-11R-A20F-07	6724.1	8618.71	5895.44	9219.1	7560.17	2177.18	2471.18	6929.9	11300.7	10893.26	8294.87	10312.87	8876.87
TCGA-XF-A9SY-01A-21R-A42T-07	595.62	3642.35	5499.71	5778.09	3631.05	409.72	298.69	3655.05	4139.12	10103.76	7796.12	11784.23	9352.18
TCGA-FD-A3SR-01A-11R-A22U-07	1654.28	2011.37	2120.21	3252.85	2195.96	581.81	692.14	1391.33	3980.84	3408.32	1823.06	2855.19	2338.61
TCGA-GU-A42Q-01A-11R-A23W-07	544.65	3731.82	7276.28	9495.39	4943.34	580.01	565.02	3824.92	5599.56	15514.3	9871.85	12229.21	14042.8
TCGA-GV-A3JV-01A-11R-A220-07	2563.77	8576.29	6973.38	9084.86	6831.43	1083.33	739.27	8103.81	10535.49	17601.26	15892.68	19814.05	20745.27
TCGA-DK-A3WY-01A-11R-A22U-07	1461.7	2629.16	7149.89	3097.94	1275.16	207.73	343.91	2245.15	4110.99	6514.55	5991.21	6341.78	4186.47
TCGA-XF-A9SP-01A-11R-A39I-07	11359.96	17775.24	22315.65	10922.73	3807.61	2455.65	5644.8	9443.19	12288.63	23388.77	12673.79	17488.1	8898.41
TCGA-G2-A3VY-01A-11R-A22U-07	8696.97	10441.13	8862.46	11144.59	6656.58	3355.86	5495.01	3432.08	13053	13752.85	6226.63	11249.88	11500.8
TCGA-FD-A6TA-01A-12R-A33J-07	5372.25	8670.45	7294.94	10070.71	6875.76	890.22	798.2	4015.54	7633.18	10425.58	7284.68	12781.48	12309.79
TCGA-DK-A1A5-01A-11R-A13Y-07	1966.95	3450.45	5396.67	5747.45	3888.17	1120.74	2250.14	2826.8	8598.03	9378.15	8445.12	9571.43	11480.11
TCGA-DK-A2I1-01A-11R-A180-07	4748.47	11853.03	20048.41	13082.69	7246.28	1920.41	3364.53	11638.54	15266.07	22010.55	12842.98	21579.15	17078.53
TCGA-2F-A9KO-01A-11R-A38B-07	5940.24	10525.93	7796.07	9084.82	6151.44	1551.55	2029.6	7660.21	12356.48	16263.09	11804.37	17353.14	14934.25
TCGA-ZF-A9RD-01A-11R-A42T-07	892.46	1565.38	3774.11	2400.76	620	266.65	556.08	1774.23	4119.44	8214.86	4629.33	5869.12	2643.7
TCGA-UY-A78L-01A-12R-A33J-07	1906.43	2904.92	4171.23	5227.24	3052.65	617.62	1011.88	3301.84	8604.95	8100.72	10056.4	10326.45	9419.38
TCGA-R3-A69X-01A-22R-A30C-07	7358.2	7214.69	12957.45	7083.38	4515.15	1376.39	2061.42	4599.43	11600.45	8911.14	7716.11	9472.65	8919.44
TCGA-GC-A3RC-01A-11R-A22U-07	1634.62	3493.08	5820.75	4526.22	2534.43	791.92	1556.13	2708.47	7420.77	8315.7	4551.11	6914.45	6418.99
TCGA-XF-A9SL-01A-11R-A39I-07	6386.56	8254.2	14717.34	8442.24	2853.76	1083.77	2952.59	6742.63	9560.39	14640.67	13299.53	13560.34	7522.55
TCGA-DK-A1A3-01A-11R-A13Y-07	6955.31	6103.92	8027.86	9433.05	6381.81	838.23	1032.15	4332.99	13412.18	12127.8	13208.46	13074.56	18540.44
TCGA-XF-AAN4-01A-11R-A42T-07	5367	6214.63	10835	8239.93	5018.19	1871.34	3818.61	5315.61	14682.22	11716.06	12445.36	11190.42	9424.08
TCGA-2F-A9KR-01A-11R-A38B-07	2482.22	6902.9	12479.69	7417.89	5019.29	1047.43	847.55	5131.78	4923.21	15156.73	7753.1	14034.65	11589.83
TCGA-SY-A9G0-01A-12R-A38B-07	6927.39	9995.68	12654.36	11057.58	8491.77	1857.35	2301.21	9222.29	15625.18	18210.7	14636.63	19137.4	16017
TCGA-XF-A9T4-01A-11R-A39I-07	1329.57	1971.2	3079	2595.71	2085	624.94	844.19	2058.53	5432.54	4042.21	4888.69	4134.73	3206.11
TCGA-FD-A6TC-01A-21R-A33J-07	2655.06	3770.69	5176.05	6380.21	4158.07	786.07	1080.64	3217.21	9720.26	7581.65	9153.67	9170.05	9610.46
TCGA-K4-A83P-01A-11R-A352-07	2915.57	6454.25	9362.31	9132.42	5851.46	1391.69	1947.66	7863.14	14404.83	18583.86	16357.06	14168.68	10664.4
TCGA-CF-A1HS-01A-11R-A13Y-07	3789.97	8557.71	8639.38	11117.18	7761.78	1178.66	1464.54	7377.68	9495.92	12808.24	15523.6	17665.53	23887.18
TCGA-BT-A3PH-01A-11R-A220-07	2758.07	7685.53	15028.74	8946.14	5583.34	999.1	981.96	4827.77	9036.36	13376.17	7998.76	18074.39	14798.8
TCGA-4Z-AA83-01A-11R-A39I-07	7026.2	10454.56	17022.52	16404.28	11601.17	3055.4	4295.11	10388.09	21900.63	20201.59	16261.03	21086.15	18532.1
TCGA-ZF-A9RE-01A-11R-A38B-07	6991.92	6886.62	6460.08	10351.67	8573.55	1334.61	1488.68	4696.41	12280.7	15344.24	11079.66	12105.94	11764.6
TCGA-ZF-A9RF-01A-11R-A38B-07	2271.4	3293.99	4924.1	5718.92	2995.53	733.45	1095.96	3674.07	5781.2	10351.47	9877.81	8700.42	6810.71
TCGA-BT-A20R-01A-12R-A16R-07	3422.59	5140.91	11753.76	9990.6	7413.19	1136.78	1518.31	7576.63	15447.05	12283.85	13507.07	17631.66	15964.22
TCGA-FD-A43X-01A-11R-A23W-07	4691.12	9418.71	11366.51	10822.1	4142.52	1968.31	5307.06	7921.22	13560.2	16064.29	12125.72	19459.74	21327.52
TCGA-UY-A8OB-01A-12R-A42T-07	1810.16	4199.55	5068.74	5278.23	1671.72	248.97	249.19	3626.49	2895.04	12469.69	9485.23	6708.05	4159.59
TCGA-XF-AAMX-01A-11R-A42T-07	10432.11	17172.26	15702.14	17903.07	13165.76	1908.61	1920.84	7277.34	9290.05	16847.84	10661.39	14475.6	13591.54
TCGA-CU-A5W6-01A-11R-A28M-07	9374.56	12916.03	10532.15	12756.98	5251.17	1888.02	3182.31	6714.78	17888.89	17597.85	11948.69	15727.82	11516.97
TCGA-ZF-AA4W-01A-12R-A38B-07	4622.66	4385.26	7146.15	6634.85	2154.74	469.11	541.07	2510.55	5993.43	11387.28	12503.62	7970.07	4517.13
TCGA-E7-A97Q-01A-11R-A38B-07	16541.44	26249.78	31232.92	21118.43	15377.52	7930.98	11910.23	14198.56	25136.82	30330.59	19142.02	31833.35	28647.17
TCGA-XF-AAN5-01A-11R-A42T-07	2153.13	4357.88	9919.78	8137.65	5159.7	1218.32	1676.73	4862.28	13949.51	16307.81	12676.16	13163.01	10787.45
TCGA-XF-AAN2-01A-11R-A42T-07	2191.54	3244.91	3653.18	4762.71	3385.62	516.76	598.46	1653.98	5355.32	10118	12945.62	7261.63	6236.16
TCGA-BT-A20U-01A-11R-A14Y-07	1528.53	3692.35	5676.75	7939.88	4775.72	659.82	587.52	2520.9	3954.23	12747.31	9015.39	8965.5	11283.65
TCGA-FD-A43Y-01A-21R-A26T-07	4063.7	4079.67	5668.65	6114.87	2019.48	450.48	632.6	3028.67	6465.38	9207.95	8114.63	7246.06	4904.4
TCGA-XF-A8HD-01A-11R-A36F-07	10244.49	10811.69	8927.28	7273.51	4106.53	676.03	872.92	5108.46	10236.32	14483.18	15581.15	13563.73	10335.82
TCGA-HQ-A2OE-01A-11R-A206-07	8304.9	9981.22	10344.83	9561.4	6735.71	1455.67	2181.18	4854.45	10256.03	11203.55	7454.86	10827.22	16139
TCGA-YC-A8S6-01A-31R-A38B-07	5637.03	7540.11	12268.08	10392.74	6472.08	2507	4318.25	8677.43	18545.07	16733.93	13924.83	15523.44	13638.76
TCGA-K4-A4AC-01A-21R-A26T-07	5123.13	15109.58	26255.33	12021.35	4778.3	1045.7	1756.67	5219.61	10911.36	21752.22	12317.88	18501.37	10566.68
TCGA-BT-A3PJ-01A-21R-A220-07	2534.71	4499.6	5075.41	4222.68	2145.6	382.12	391.91	2875.07	6405.48	7875.06	8411.57	6093.9	4815.02
TCGA-DK-A6B5-01A-11R-A31N-07	6484.48	7157.37	13682.16	6862.21	4264.62	670.48	697.48	3744.37	8552.33	9107.8	9254.7	9419.19	9070.1
TCGA-FT-A3EE-01A-11R-A206-07	2388.02	12743.39	10506.22	16400.01	11671.11	1412.56	1690.23	5583.7	5371.71	27171.87	17426.66	23578.84	33142.4
TCGA-ZF-A9R0-01A-11R-A38B-07	15315.96	40898.35	44801.4	35454.95	26709.34	6368	7331	18760.2	27757.44	42430.27	23880.09	51019.51	35214.44
TCGA-CU-A0YN-01A-21R-A10U-07	1317.63	6003.32	5750.1	7058.04	4596.16	536.71	637.86	4232.78	5465.74	9266.15	7304.37	11179.31	15783.4
TCGA-G2-A2EF-01A-12R-A18C-07	2095.06	4208.38	5358.68	5751.39	2826.01	611.7	1277.05	3537.08	4770.43	9510.62	5176.5	4894.07	4477.15
TCGA-FD-A6TD-01A-51R-A33J-07	1421.62	4539.31	5123.18	6892.61	2328.22	343.39	371.05	3176.96	4288.27	13471.83	11381.88	10415.08	6736.92
TCGA-CF-A3MG-01A-11R-A20F-07	3335.12	3845.21	6503.98	4937.51	2433.26	1155.45	2093.1	3974.43	10939.12	10919.79	8531.33	9179.15	6755.51
TCGA-FD-A3SJ-01A-12R-A22U-07	5999.75	9689.74	12814.3	10444.63	6234.4	2434.55	4355.44	8989.75	13254.55	15182.43	10891.54	20211.28	18166.98
TCGA-CF-A9FF-01A-11R-A38B-07	15397.53	19404.1	26516.3	29796.9	22744.82	5823.66	7739.4	18556.21	37015.73	48509.39	31049.54	39381.26	37542.32
TCGA-DK-A6B1-01A-12R-A30C-07	3953.29	5444.22	3674.34	4515.62	1810.57	641.27	1512.26	3797.59	9189.43	11400.51	13797.16	9770	7789.24
TCGA-XF-AAMR-01A-31R-A42T-07	5383.64	6189.09	7506.49	9676.32	6444.12	2440.38	3796.89	4925.72	18974.64	16076.71	14974.56	15765.1	11730.69
TCGA-FD-A3SL-01A-21R-A22U-07	6378.88	19571.93	20077.19	15053.72	10770.52	2442.37	2418.04	14856.03	22122.89	22126.35	15728.94	21621.56	19334.93
TCGA-DK-A1AC-01A-11R-A13Y-07	2190.86	4579.18	3383.02	6814.96	4305.11	559.88	854.09	3398.31	5836.27	6107.51	4883.76	8623.85	9754.82
TCGA-FD-A3N5-01A-11R-A21D-07	859.94	2591.99	2762.95	5479.29	3164.91	500.76	621.06	1371.88	5110.09	6397.42	3204.7	4669.93	3187.06
TCGA-G2-A2EO-01A-11R-A180-07	1455.64	2086.06	5738.02	3059.86	1148.7	403.27	1189.74	2065.31	3454.73	5673.39	5206.73	5521.17	3054.21
TCGA-4Z-AA7R-01A-11R-A39I-07	5030.61	14469.45	12729.11	12728.13	11442.13	2015.2	2253.62	9090.87	14400.44	34624.25	24556.56	26925.41	21160.11
TCGA-XF-A9SI-01A-11R-A39I-07	3695.33	2791.84	4497.23	3282.31	1640.54	637.5	1269.93	2119.98	6675.91	5884.84	5750.39	4907.32	3790.5
TCGA-E7-A3Y1-01A-11R-A22U-07	11899.88	17488.92	22042.1	27159.91	17677.52	9009.78	12727.12	18263.78	39480.03	34036.74	24921.7	35422.03	32848.59
TCGA-DK-AA76-01A-11R-A39I-07	9616.2	17028.06	16972.18	12831.03	10251.79	3988.97	5746.79	9762.12	15771.14	19652.39	10711.48	19797.87	15964.98
TCGA-FD-A3B3-01A-12R-A206-07	2439.6	3449.63	3615.54	4959.09	2803.66	1115.38	2620.08	3566.31	6564.02	7945.88	7703.99	8654.18	9966.33
TCGA-ZF-A9R4-01A-11R-A38B-07	2841.28	3896.46	6669.13	6963.77	4795.17	2239.55	4325.73	5932.7	10867.42	11559.03	10107.59	11886.71	9671.28
TCGA-DK-A6B2-01A-11R-A30C-07	3198.68	7507.02	15776.8	7352.2	4601.15	981.37	1486.85	6024.69	12954.28	11526.95	11338.94	13549.31	11430.5
TCGA-K4-A3WU-01B-11R-A23N-07	5418.5	16835.95	16175.56	10257	6243.77	1657.41	3704.82	6228.62	11540.61	19684.05	7512.95	19951.75	19301.71
TCGA-SY-A9G5-01A-11R-A38B-07	3034.71	3864.91	5962.55	4900.86	1624.96	1690.32	6476.28	2905.3	10114.82	9144.92	6655.68	8558.88	5183.1
TCGA-4Z-AA87-01A-11R-A39I-07	2310.43	5495.54	7168.26	6207.73	3711.16	875.4	948.31	4339.83	10879.52	9934.45	9033.69	11120.5	7670.53
TCGA-E7-A8O7-01A-11R-A36F-07	5257.07	6012.8	12115.71	9830.01	8564.22	3249.47	4667.22	6507.01	13826.36	13142.77	6789.82	12575.35	13941.72
TCGA-FD-A6TK-01A-42R-A33J-07	4211.29	3974.66	6077.12	5414.6	2634.01	786.91	1527.76	3161.55	8281.37	9209.2	8417.84	8120.99	7329.34
TCGA-E7-A677-01A-11R-A30C-07	6149.9	6102.79	10588.51	8934.39	5394.31	2078.68	3178.11	5241.87	13100.55	10876.78	9992.56	11834.66	10591.11
TCGA-ZF-AA4V-01A-11R-A38B-07	3333.23	3755.46	5593.23	6251.85	3412.83	542.35	750.21	2795.59	6308.58	7441.64	6101.17	7969.01	5350.64
TCGA-G2-AA3F-01A-12R-A42T-07	5738.33	9565.91	7711.79	14731.26	11178.49	2621.26	3489.2	10624.52	18240.21	21916.83	17363.55	21129.69	18449.61
TCGA-FJ-A3ZF-01A-11R-A23N-07	6999.45	13422.88	16605.28	19075.43	10282.24	5482.14	12026.93	10775.34	27217.03	39002.23	20677.5	33239.41	37442.79
TCGA-ZF-A9R1-01A-11R-A39I-07	7407.94	9996.95	11351.8	9929.1	6607.67	1074.85	934.09	4562.62	11523.95	13859.54	9840.64	12975.98	10309.77
TCGA-GU-AATQ-01A-11R-A39I-07	4748.91	6242.81	8236	7934.96	3288.55	1098.46	2009.88	5246.79	11190.5	21388.96	14597.98	15704.74	9319.89
TCGA-DK-A2I4-01A-11R-A21D-07	2628.55	3017.46	4125.67	4156.07	2567.22	657.38	775.92	3565.91	9008.64	7613.45	8036.19	8208.65	6339.75
TCGA-G2-A2EC-01A-11R-A180-07	15028.04	28970.66	28715.46	18563.74	13849.67	4099.51	6458.1	14066.92	18787.99	19527.76	14992.64	26125.58	24597.71
TCGA-4Z-AA86-01A-11R-A39I-07	1233.6	2757.3	3171.24	3170.5	2346.67	400.41	509.57	1872.11	4213.85	6492.28	5141.63	4341.11	4020.5
TCGA-UY-A9PE-01A-11R-A38B-07	6651.75	11093.67	13027.21	15577.84	9535.67	1784.19	2365.73	9911.97	23043.81	20437.37	18157.27	19644.55	18266.84
TCGA-5N-A9KM-01A-11R-A42T-07	8731.2	8301.11	19827.07	10400.2	5745.41	1689.85	3907.5	4361.1	12894.63	11517.37	10719.94	12484.96	9887.87
TCGA-XF-AAMJ-01A-11R-A42T-07	11441.23	15011.28	23610.59	15505.97	7908.95	3180.75	5105.4	11132.58	17518.57	29226.94	24869.3	28743.91	25632.39
TCGA-ZF-AA4N-01A-11R-A38B-07	3627.58	5281.06	6558.69	7092.72	3576.03	689.37	1174.7	4690.49	7773.13	12444.17	10047.31	8946.23	6964.68
TCGA-YC-A9TC-01A-22R-A39I-07	4150.36	4793.68	7429.78	8246.32	2305.16	976.33	2212.12	4016.07	10135.69	16067.27	13403.1	11185.88	5539.26
TCGA-E7-A7XN-01A-11R-A352-07	3240.78	3885.34	6469.97	5360.17	3498.05	661.21	708.97	3297.53	11257.38	9173.16	10192.21	8732.26	8556.24
TCGA-GU-A42R-01A-11R-A23N-07	9333.37	16867.43	26689.28	13252.6	8717.69	1751.06	2461.32	8793.89	15810.95	25690.89	13486.44	22163.57	25681.68
TCGA-UY-A9PF-01A-11R-A38B-07	18755.27	24769.18	28203.53	27497.37	23232.14	5570.54	5480.98	17062.13	44108.53	40837.51	19945.98	36187.56	35245.25
TCGA-GV-A3QG-01A-11R-A220-07	4001.1	7332.76	10433.8	10486.22	6258.04	925.56	817.11	5766.42	9293.5	18249.66	13731.63	16014.6	14825.25
TCGA-CF-A7I0-01A-22R-A352-07	9114.78	18630.59	28549.27	27093.34	16900.37	3194.8	3889.21	17243.66	25879.68	30893.25	21886.08	32885.68	34448.38
TCGA-ZF-AA58-01A-12R-A42T-07	2558.48	3343.69	5194.15	3485.2	1390.85	509.69	1117.26	1926.43	5133.98	6179.11	4007.88	5024.8	3373.56
TCGA-XF-A9SV-01A-21R-A42T-07	4016.13	12161.12	19011.19	11962.73	6521.67	1398.92	1152.1	10711.91	9005.24	29528.66	19551.6	30433.54	22866.2
TCGA-C4-A0F0-01A-12R-A10U-07	394.68	2677.33	8482.22	1766.56	1283.65	200.47	226.24	1547.79	1577.14	5609.04	4046.81	2864.85	2970.21
TCGA-DK-A3WW-01A-22R-A23N-07	391.3	2456.68	4336.55	3629.33	1141.73	176.78	297.47	792.32	2445.39	6417.41	4806.17	6094.66	3908.45
TCGA-HQ-A5NE-01A-12R-A28M-07	1678.66	7674.55	15155.64	5281.7	3757.36	936.79	1220.28	3691.44	6911.48	9197.44	7762.71	12471.35	8483.13
TCGA-ZF-AA51-01A-21R-A39I-07	11671.84	17696.04	22080.39	23031.06	14347.71	2268.07	2538.21	10168.4	21249.86	28999.69	14944.33	28974.7	22541.17
TCGA-DK-A6AV-01A-12R-A30C-07	12304.69	14063.97	21243.2	17954.15	8317.94	1122.19	1537.14	6475.84	21828.5	28597.48	26489.01	18709.11	15032.24
TCGA-FD-A3N6-01A-11R-A21D-07	1998.94	3858.8	3903.41	4624.06	3066.89	549.36	532.31	2767.85	5366.38	8865.5	7038.17	8166.9	6644.83
TCGA-UY-A9PB-01A-11R-A38B-07	785.53	1059.38	1582.8	2421.33	838.26	220.93	354.13	574.98	4423.96	4924.35	2520.73	2679.54	1624.05
TCGA-GC-A3WC-01A-31R-A22U-07	3992.69	5641.7	6911.41	11534.75	6855.32	2214.74	3211.33	5666.19	22777.76	22729.83	11364.65	13376.44	12748.63
TCGA-FD-A3SM-01A-11R-A22U-07	8580.85	9900.15	14248.96	10382.51	7107.29	1222.84	1296.32	6856.25	9292.53	10876.63	10739.87	15429.5	14652.78
TCGA-DK-A1AG-01A-11R-A13Y-07	2986.86	8189.56	6776.54	7426.37	5026.55	1133.58	1130.47	5699.77	7577.55	12378.13	9339.34	11814.71	12889.85
TCGA-FD-A3B4-01A-12R-A206-07	2517.54	2769.52	1922.83	3018.89	2036.78	476.72	722.62	1599.43	4079.78	4054.26	2874.88	4177.44	4467.07
TCGA-G2-A2ES-01A-11R-A180-07	2098.39	5240.61	5060.33	6090.69	4034.73	1050.54	1628.9	4439.34	12717.22	12962.61	9143.81	9487.27	9606.65
TCGA-BT-A2LA-01A-11R-A18C-07	1815	3376.68	5576.84	5663.34	2372.51	513.26	750.61	2665.56	4989.65	8310.64	5653.74	8498.2	7127.3
TCGA-DK-AA6L-01A-11R-A39I-07	1987.1	2340.88	5049.46	3372.97	1106.76	632.84	1994.23	1482.21	5365.07	5199.16	3392.58	4305.65	2510.64
TCGA-XF-A9T2-01A-11R-A42T-07	1008.39	2133.78	4400.56	5606.32	2413.22	466.96	553.81	2553.82	3325.98	10321.7	7367.48	7563.88	5921.7
TCGA-BT-A0YX-01A-11R-A10U-07	9194.14	9279.3	9012.58	12245.23	7472.96	2279.13	3922.09	4827.3	17477.7	15375.39	13603.95	15368.4	21692.99
TCGA-UY-A78K-01A-11R-A33J-07	6423.13	5586.92	9167.86	8479.12	3464.04	1348.9	3743.27	5045.52	11504.38	15044.86	15856.75	12586.19	9849.43
TCGA-GD-A3OS-01A-12R-A220-07	3001.34	3348.03	5840.58	4857.95	2535.5	1150.57	2366.18	4082.38	6362.85	9130.53	6963.2	8677.49	7416.56
TCGA-C4-A0F1-01A-11R-A034-07	2250.63	4105.11	6161.8	8904.27	7192.83	1643.66	2026.59	5434.8	12451.22	15438.72	9640.75	10728.88	14341.51
TCGA-FD-A3SP-01A-31R-A22U-07	2863.49	4066.28	6439.32	8449.21	5325.5	965.3	1055.28	5363.89	10606.23	14295.94	9894.22	10968.92	10115.21
TCGA-XF-A8HC-01A-11R-A36F-07	6488.97	10619.53	16452.01	24133.92	13240.31	1681.87	2582.81	16873.74	21171.01	20024.83	25408.16	19792.18	18260.48
TCGA-E7-A6MD-01A-41R-A352-07	5497.25	25331.49	13843.32	15478.34	11343.09	2090.39	1432.16	9183.5	10377.1	18352.42	7716.91	21439.13	23502
TCGA-K4-A4AB-01B-12R-A28M-07	9837.81	10154.16	13248.59	10961.5	7118.02	3230.78	5625.85	8355.03	15038.19	9790.79	13023.73	15635.25	14293.02
TCGA-K4-A54R-01A-11R-A26T-07	2882.13	3244.06	4902.13	7561.63	3220.08	549.87	952.94	2783.3	8545.58	10001.02	6758.92	7102.56	4492.87
TCGA-K4-A3WV-01A-11R-A22U-07	5413.16	4994.49	6963.05	12922.82	8802.47	1936.66	2629.2	3650.25	17093.08	15507.88	7713.67	10634.02	10794.38
TCGA-GD-A2C5-01A-12R-A180-07	10320.84	21316.45	16748.13	15674.36	11413.97	3029.29	4494.03	12219.28	28245.87	27866.37	23255.81	22206.37	22591.31
TCGA-BT-A20J-01A-11R-A14Y-07	2430.95	8073.66	10338.45	12212.24	5151.61	528.67	807.5	4247.57	7545.7	22785.36	13766.89	18229.33	18492.16
TCGA-UY-A8OC-01A-11R-A36F-07	1708.95	3576.49	6676.6	5979.88	1747.6	341.32	396.46	3501.92	6457.44	17238.54	14829.59	10937.13	5720.55
TCGA-2F-A9KQ-01A-11R-A38B-07	11998.66	16174.19	15624.28	18345.24	15561.11	4472.8	5531.89	10520.44	31760.44	25837.67	23331.15	26643.64	28711.04
TCGA-GV-A3QI-01A-11R-A220-07	4485.19	5933.82	7971.61	9196.96	6199.4	1864.22	2614.62	7039.55	12404.91	14051.17	13527.65	13822.16	14563.47
TCGA-DK-AA6Q-01A-11R-A39I-07	3940.07	5491.53	6177.19	9540.18	4375.64	603.09	617.43	4205.85	10678.7	11141.12	9879.67	10988.23	7264.67
TCGA-FD-A3SQ-01A-21R-A22U-07	6166.92	5957.28	6700.3	6787.95	4186.91	1837.07	2981.77	3405.36	15270.31	8520.04	8484.45	11166.93	10388.64
TCGA-BL-A3JM-01A-12R-A21D-07	4428.39	14510.54	13202.42	10510.84	7705.37	1416.85	1447.91	7577.24	8320.37	8563.52	8153.07	15282.31	11778.61
TCGA-G2-A3IB-01A-11R-A20F-07	2435.97	2556.96	3334.52	6085.6	3319.16	1180.34	1858.85	2694.52	7669.99	5146.68	7592.02	6945.05	4818.99
TCGA-CF-A3MH-01A-11R-A20F-07	9712.17	7584.76	10137.46	12260.04	8451.95	4091.11	5808.49	7987.38	23310.5	14990.07	15601.72	16889.02	14471.07
TCGA-XF-AAMT-01A-11R-A42T-07	1376.11	4956.05	9453.16	7429.93	5170.72	1165.56	1919.08	5033.04	9159.25	12488.05	9014.79	12524.15	11050.2
TCGA-CF-A47V-01A-11R-A23W-07	16259.73	19386.16	14196.72	22459.26	14500.89	7180.28	11641.8	9584.19	46776.53	33483.27	20151.53	29571.64	41974.79
TCGA-H4-A2HQ-01A-11R-A180-07	3896.95	5763.22	10030.38	7547.18	5442.86	1025.56	1402.49	4860.91	8302.05	10054.09	7768.52	9953.17	13918.36
TCGA-K4-A3WS-01A-11R-A22U-07	8704.03	14793.66	19950.51	14332.01	8172.2	1558.05	1747.21	10044.57	12460.65	16614.27	14352.18	25789.12	23624.9
TCGA-FJ-A3Z9-01A-11R-A26T-07	10319.09	13735.25	17774.65	18037.91	10940.38	4782.13	6608.9	14321.19	19105.2	24552.17	25235.29	27759.12	25746.86
TCGA-FD-A62S-01A-11R-A30C-07	3647.42	3943.27	5786.87	5434.84	3172.97	1329.01	2038.67	3566.53	8486.23	7638.48	8092.68	6967.37	6380.61
TCGA-GV-A40E-01A-12R-A23N-07	1951.73	5329.2	5451.46	4386.82	1290.11	584.01	1398.24	3123.8	6299.08	13715.08	5746.57	10364.67	7916.78
TCGA-DK-AA6W-01A-12R-A39I-07	12669.68	11747.92	10614.37	14105.25	9142.06	2832.27	4309.86	7017.48	13851.25	17811.18	14066.82	12218.15	10599.02
TCGA-BT-A20W-01A-21R-A14Y-07	7546.92	9294.49	9688.73	15664.2	10914.12	2555.09	3193.69	12054.13	21227.36	27461.46	19298.42	18790.67	28042.58
TCGA-E7-A85H-01A-11R-A352-07	4579.61	7087.47	10085.7	10838.05	7442.69	1421.4	1576.67	8372.56	13404.91	16195.65	12661.87	16874.79	13759.16
TCGA-DK-A3IQ-01A-31R-A32Y-07	3519.82	6208.85	11581.93	10039.86	6985.11	2445.96	3913.92	6088.59	13032.67	12601.08	9751.65	15143.98	13663.08
TCGA-DK-AA6U-01A-11R-A39I-07	8653.35	7804.05	10078.6	9231.05	6637.26	3000.31	4362.52	8491.86	18449.59	18205.41	16013.66	14934.56	12071.9
TCGA-4Z-AA7O-01A-31R-A39I-07	4384.51	9086.55	17157.63	14296.34	11167.64	2195.84	2586.54	9678.29	12155.75	18623.39	12925.24	21432.68	17481.33
TCGA-GD-A76B-01A-11R-A32O-07	10291.24	16854.65	19868.09	18413.59	11849.08	5769.3	10527.43	15109.24	20405.71	25225.31	16149.02	28803.79	26846.57
TCGA-FD-A6TE-01A-12R-A33J-07	5401.15	7455.71	8235.64	7841.45	5837.44	1574.64	1902.82	6189.75	13899.94	11338.41	12075.99	12400.3	14383.87
TCGA-G2-A3IE-01A-11R-A20F-07	15248.79	11814.12	14621.72	16212.82	6862.33	4292.2	10223.53	11321.75	26287.88	18587.98	24977.9	28440.81	13502.58
TCGA-BT-A0S7-01A-11R-A10U-07	1887.55	4824.55	7880.3	4501.62	3218.91	722.64	999.15	3406.98	5300.54	6771.11	6815.66	7213.51	8597.78
TCGA-FD-A43P-01A-31R-A23W-07	4133.48	6324.29	8050.71	8635.84	5134.28	920.45	1188.94	4674.73	10506.26	12327.6	10152.82	12995.23	17599.35
TCGA-4Z-AA7N-01A-11R-A39I-07	15827.37	15045.38	15596.74	14542.95	10186.25	2816.67	4382.68	8873.9	15170.28	17184.76	14257.04	21574.74	16368.23
TCGA-UY-A78P-01A-12R-A36F-07	5209.07	10186.25	17782.02	9529.72	4327.04	939.82	1896.55	3888.65	12193.49	20707.43	13999.84	15315.92	9689.99
TCGA-GU-A42P-01A-11R-A23W-07	8928.46	12190.2	7671.53	14626.36	8160.25	2248.51	4210.05	7427.98	15289.21	17586.22	15271.63	23821.36	34912.15
TCGA-CF-A47X-01A-31R-A23W-07	16931.66	22543.47	30367.01	33876.45	19344.45	8002.29	16398.08	15165.94	35207.12	35499.14	18905.86	42856.63	58046.36
TCGA-BT-A2LD-01A-12R-A20F-07	7988.97	6718.26	10280.99	9037.37	4662.17	2135.29	3596.91	3857.2	12921.74	13442.17	9884.18	9535.59	6470.27
TCGA-CU-A0YO-01A-11R-A10U-07	9383.8	21134.57	33121.71	20873.35	12890.89	4822.22	8157.46	14960.35	20198.91	28717.53	19507.87	28893.51	28932.86
TCGA-H4-A2HO-01A-11R-A180-07	12589.08	19233.14	28640.9	30167.27	20404.74	9635.23	21682.58	13703.74	25651.04	28459.1	15777.8	31511.67	34247.31
TCGA-CF-A1HR-01A-11R-A13Y-07	13736.44	14795.06	18585.79	15784.12	7669.75	2885.01	6717.66	10620.05	20209.56	26691.99	13468.91	19760.03	20663.84
TCGA-XF-A9T0-01A-11R-A39I-07	3660.35	5486.77	9393.67	5739.16	2113.94	400.55	391.69	3989.29	4422.28	9654.5	10054.66	10061.88	5420.18
TCGA-BT-A42C-01A-11R-A23N-07	7178.91	10884.91	12593.71	14557.63	8350.02	1937.46	3888.95	7968.75	15899.06	22486.41	16749.75	19019.31	22628.18
TCGA-YC-A89H-01A-11R-A36F-07	4484.17	5643.02	8999.83	8419.87	3635	1500.98	2876.83	6104.37	15548.21	15249.51	14614.34	14366.22	9262.31
TCGA-MV-A51V-01A-11R-A26T-07	15942.61	18314.88	30043.38	16036.73	8369.82	4218.67	8790.84	15013.67	32047.61	30593.11	23435.65	29581.67	23906.3
TCGA-DK-A1AA-01A-11R-A13Y-07	4761.52	9242.92	11339.39	9427.33	6598.11	1765.54	2641.11	7199.25	11332.98	11698.6	8769.56	13247.62	17557.59
TCGA-DK-A3IU-01A-11R-A20F-07	3806.28	5186.23	4617.07	5681.68	3873.45	1722.55	2449.61	3430.23	10682.01	8184.85	8167.17	7580.89	6035.11
TCGA-ZF-AA4R-01A-11R-A38B-07	4652.77	5801.8	10830.24	11858.87	6464.63	1910.36	3578.12	6157.33	10933.29	17819.2	13753	14279.82	11035.25
TCGA-DK-A3IM-01A-11R-A20F-07	2233.71	4016.53	5802.2	7324.32	4432.19	653.15	773.06	4250.11	6113.14	9412.08	8435.46	8164.96	6270.29
TCGA-DK-A2HX-01A-12R-A18C-07	2734.01	3404.11	3159.94	5593.68	3475.56	1470.84	2895.23	3811.98	9512.03	6836.75	6173.39	7519.85	8542.6
TCGA-XF-A8HH-01A-11R-A38B-07	13830.45	24354.21	25215.8	22448.85	15938.9	2859.87	3338.7	9797.89	20017.54	33825.24	12229.14	24550.74	21911.75
TCGA-GU-A767-01A-11R-A32O-07	4682.75	5207.42	11016.46	6268.5	1884.02	889.06	1672.06	5953.98	11048.11	13369.4	9005.55	14432.82	7790.91
TCGA-GV-A6ZA-01A-12R-A33J-07	4612.72	10575.26	14778.63	10693.85	5184.57	1078.6	878.83	8962.27	11447.41	22891.28	15762.94	20953.1	18889.21
TCGA-FD-A5C0-01A-11R-A28M-07	3796.21	4577.39	8669.34	7089.28	4379.55	769.24	1039.14	2970.15	11572.01	11571.72	9187.57	11493.35	9339
TCGA-K4-AAQO-01A-11R-A38B-07	7686.01	11335.81	15499.1	14535.42	8638.61	2232.73	3668.58	7847.76	16450.36	22425.86	14902.21	19960.72	14838.15
TCGA-E7-A7PW-01A-11R-A352-07	10749.8	15884.8	16300.26	21143.95	12494.27	5609.37	9426.32	16964.34	30766.53	31217.42	27913.31	33547.31	31960.29
TCGA-XF-A8HI-01A-11R-A38B-07	6845.11	10311.37	14240.97	13036.5	9673.05	3109	4999.1	9759.68	16570.95	17353.45	13538.15	18432.43	17503.15
TCGA-XF-AAMW-01A-11R-A42T-07	3397.09	6703.36	7506.93	8283.52	5617.01	697.45	704.47	3592.38	9768.74	19563.4	6099.55	9488.93	8361.96
TCGA-DK-A3IS-01A-21R-A21D-07	2618.95	4086.73	6676.88	6024.06	3066.45	697.22	1035.48	3884.59	9937.22	13428.36	9316.88	11219.62	7069.22
TCGA-FD-A3SO-01A-11R-A22U-07	3710.85	6434.95	6077.95	5973.38	3939.84	968.57	1250.45	4271.13	8025.72	8973.05	8243.99	11371.54	11115.82
TCGA-ZF-AA4T-01A-11R-A38B-07	13409.17	15023.6	15615.06	20750.52	13660.38	1495.86	1528.1	9390.67	13625.75	17711.33	9870.95	14673.77	15108.62
TCGA-DK-A3IL-01A-11R-A20F-07	6982.84	12119.22	20253.65	22349.28	14802.82	5125.63	7571.52	17884.62	29129.55	37723.64	33007.61	36548.32	26285.36
TCGA-2F-A9KT-01A-11R-A38B-07	647.86	6166.68	6290.53	4980.52	4417.33	836.11	594.45	3465.66	3548.83	7974.65	5093.33	11114.63	10239.55
TCGA-CU-A72E-01A-12R-A33J-07	2781.03	4501.3	8301.51	7877.98	5223.84	997.02	1152.17	7052.32	14890.44	17428.45	16700.28	15436.2	15712.32
TCGA-ZF-AA4U-01A-11R-A38B-07	2900.76	5295.47	5628.97	8892.14	6286.88	1347.3	1812.45	3096.03	15147.24	14941.84	11176.21	11984.1	11312.48
TCGA-KQ-A41S-01A-12R-A33J-07	4024.18	14069.47	8926.55	14727.31	12060.71	1702.5	1500.92	18398.77	17156.87	25940.14	23416.22	32658.29	34005.21
TCGA-ZF-A9R3-01A-11R-A38B-07	9297.94	11963.01	12179.73	9317.35	7695.07	4042.67	5326.34	7591.89	21401.19	23703.63	18874.61	17711.68	17721.41
TCGA-XF-A8HE-01A-11R-A36F-07	1900.12	16749.29	21014.13	13150.55	10511.49	657.81	512.36	5443.76	4070.22	16076.25	8083.14	17341.47	17119.23
TCGA-4Z-AA82-01A-11R-A39I-07	3866.2	8393.86	6696.57	9381.83	7724.99	1956.11	2531.91	7810.59	10126.05	20556.07	18580.84	13934.1	14354.57
TCGA-GC-A3RB-01A-12R-A220-07	1877.41	3164.92	3708.16	4425.56	2263.74	420.04	666.29	2699.55	7236.56	7964.32	8008.94	7164.61	6776.3
TCGA-K4-A5RH-01A-11R-A30C-07	3654.12	4129.69	4782.89	4978.69	2531.01	513.87	869.3	2100.77	6529.41	6343.66	7232.22	7139.61	6325.34
TCGA-CF-A5U8-01A-11R-A28M-07	6549.19	10847.48	24309.11	13503.22	6764.44	1652.33	2715.21	9575.3	19125.25	16380.49	12989.15	18596.17	13329.74
TCGA-FD-A43N-01A-11R-A23W-07	6446.13	11345.09	15883.41	27831.15	11667.51	3596.92	9076.22	7338.87	27494.42	36370.57	16503.9	33200.82	40686.13
TCGA-ZF-AA5N-01A-11R-A42T-07	1365.97	1618.13	3705.78	2162.84	584.61	291.82	719.64	1308.46	2524.37	5010.77	3272.69	3837.86	2172.47
TCGA-FD-A6TG-01A-11R-A32O-07	9821.88	11975.43	12220.66	15590.85	11332.08	1319.44	1297.28	9673.84	18088.41	19197	16562.1	15560.59	16801.8
TCGA-E7-A5KF-01A-11R-A28M-07	2517.05	3087.62	6008.76	4445.8	2919.2	1489.63	1875.62	2109.41	8433.12	6582.54	4853.93	5176.53	4743.29
TCGA-FD-A5C1-01A-11R-A28M-07	856.14	2304.32	5421.77	3179.53	575.93	218.18	557.85	1326.13	4063.04	10575.49	8639.36	7519.07	2461.92
TCGA-GC-A4ZW-01A-11R-A26T-07	2416.42	3311.31	4728.59	3978.22	1338.89	369.89	589.56	3116	6402.6	7775.76	8647.6	8255.01	6458.93
TCGA-CF-A27C-01A-11R-A16R-07	6553.29	8879.52	17100.4	11212.21	11143.4	5707.7	7267.83	9495.71	21440.78	16626.84	13570.98	16387.84	19467.1
TCGA-FD-A3NA-01A-11R-A21D-07	9711.85	9349.88	7435.44	10140.92	6803.87	1998.52	2581.7	5687.21	18241.66	12093.66	13553.51	15802.59	12788.37
TCGA-FD-A5BV-01A-11R-A26T-07	15885.57	21532.04	42413.73	22984.67	13566.44	2512.91	2986.25	17603.17	21380.09	34883.54	28094.43	33892.82	20354.07
TCGA-4Z-AA7Y-01A-11R-A39I-07	2008.68	3718.03	3854.76	6136.18	6312.8	1990.72	1905.42	2956.05	6029.37	6780.67	5471.93	5476.65	5877.05
TCGA-BT-A20T-01A-11R-A14Y-07	7379.35	10075.33	12075.32	12574.17	7422	1767.37	2561.55	7924.36	18045.7	21621.57	13584.02	17134.29	19267.91
TCGA-ZF-AA5P-01A-11R-A39I-07	6740.19	9263.82	12021.81	11794.53	6170.94	2106.29	4041.65	9799.7	19114.06	25590.59	19608.97	22652.31	17337.95
TCGA-E7-A7DV-01A-11R-A33J-07	1067.43	3341.94	3040.49	2331.52	715.48	231.95	342.94	975.59	1123.53	7014.66	2646.55	2764.98	1470
TCGA-ZF-A9R5-01A-12R-A42T-07	5198.22	6652.1	10756.11	5940.4	4850.17	1943.83	2894.09	4347.78	10957.26	9828.29	8035.48	8343.2	6894.24
TCGA-CU-A3QU-01A-11R-A22U-07	1673.77	4591.37	6386.55	8172.52	6704.24	2561.5	4252.04	7411.36	11829.28	13107.3	7482.12	9293.02	9690.52
TCGA-DK-A3IV-01A-22R-A21D-07	4804.05	10829.15	10926.53	10021.95	7278.64	3122.16	4521.82	7157.45	10176.54	8117.31	6438.83	19699.15	16388.41
TCGA-FD-A3B6-01A-21R-A20F-07	1290.65	3248.44	3992.59	4163.34	2760.25	536.8	596.99	3448.06	7504.25	6280.12	4232.57	9072.53	6588.25
TCGA-DK-A3WX-01A-22R-A22U-07	4583.07	6843.05	7955.41	11301.62	6861.86	1792.25	3023.33	6076.63	12715.67	18168.46	14821.86	19394.45	16982.74
TCGA-BT-A3PK-01A-21R-A220-07	9815.58	15764.96	10437.48	18259.49	11919.14	2047.41	2728.4	7203.07	14859.65	19533.96	16272.63	23324.62	26765.61
TCGA-FD-A62O-01A-11R-A30C-07	9653	17759.76	21830.89	15634.2	10672.07	4047.55	5033.19	12751.17	20385.6	23350.63	21731.89	22327.27	22919.27
TCGA-UY-A9PH-01A-11R-A38B-07	4757.77	11909.75	10898.98	11454.17	5166.33	1898.1	3881.42	7387.97	14876.93	20977.8	8408.51	14104.47	9118.82
TCGA-GD-A3OP-01A-21R-A220-07	13654.8	17164.62	23589.77	14934.09	7625.54	4646.27	9708.63	10295.17	20150.34	20223.46	11766.87	22545.77	20259.61
TCGA-PQ-A6FI-01A-11R-A31N-07	932.68	1198.32	1765.07	2536.11	954.04	210.67	442.86	491.87	4902.88	5704.13	3280.75	2162.68	1482.53
TCGA-XF-AAN8-01A-11R-A42T-07	4930.42	4617.7	10778.55	5302.69	1617.9	844.42	3058.05	4364.86	9404.61	9056.53	9363.06	8560.92	4893.4
TCGA-ZF-A9RM-01A-11R-A38B-07	3676.09	4938.95	5261.1	8167.06	7520.9	2761.39	3273.46	5071.27	15937.81	16306.26	11662.37	10512.23	11566.18
TCGA-DK-A1AD-01A-11R-A13Y-07	16058.78	15608.42	16096.04	15497.88	9973.43	4179.91	7435.46	11925.91	24729.43	23738.24	22735.69	25709.99	36437.52
TCGA-DK-AA6P-01A-11R-A39I-07	9036.56	13284.51	12360.17	14509.65	11390.12	5432.26	7869.37	11465.99	23271.27	18347.94	17365.97	25323.1	19557.8
TCGA-GU-A764-01A-11R-A352-07	5245.47	8884.33	24392.29	10011.3	5023.79	1905.26	4768.54	4906.01	13095.04	18401.06	9766.03	14300.5	7824.95
TCGA-DK-A3X2-01A-11R-A22U-07	2575.91	5294.43	4273.5	4298.99	2675.61	994.2	773.81	3570.13	6053.49	8330.2	7533.58	6074.78	5319.01
TCGA-2F-A9KP-01A-11R-A38B-07	2297.23	5162.75	7279.22	8822.45	6886.04	946.81	937.05	6315.77	11531.1	11542.31	11451.52	13042.01	11705.88
TCGA-DK-AA6X-01A-12R-A42T-07	11438.15	12227.28	23712.5	16957.52	11295.65	4980.09	10402.43	9587.52	21286.03	21058.3	20374.23	22608.33	17792.46
TCGA-YF-AA3M-01A-11R-A42T-07	2853.34	3960.19	6533.16	4926.09	1797.12	643.5	1511.06	5145.25	11385.49	15302.68	12812.89	12438.37	8206.88
TCGA-E7-A97P-01A-11R-A38B-07	1834.93	3555.43	5287.53	4504.89	2986.56	416.67	315.78	3307.7	5577.75	7362.42	10457.26	8390.95	7288.2
TCGA-FD-A5BZ-01A-11R-A28M-07	2873.53	6834.77	12389.81	6605.29	3102.24	1022.05	1751.24	5264.77	9301.02	13351.26	10436.85	12679.8	8861.89
TCGA-FD-A62P-01A-32R-A30C-07	2957.18	5479.22	14567.61	10323.82	4666.58	1481.46	2912.98	6135.86	14980.68	17891.73	16104.5	16137.9	11647.59
TCGA-CF-A9FL-01A-11R-A38B-07	8824.21	16574.24	22727.99	24610.67	19623.25	7087.15	11658.64	13322.53	33784.63	32804.27	20859.14	31965.67	30644.83
TCGA-E7-A6ME-01A-22R-A32O-07	3167.9	4980.45	4275.86	5867.61	4271.8	1446.66	1893.33	3852.04	5979.06	6008.02	4939.71	10366.27	9329.97
TCGA-XF-A9ST-01A-11R-A42T-07	8436.76	5933.9	9828.32	8032.5	3456.13	526.33	618.43	4829.25	10066.59	11367.25	19345.76	12344.96	7457.95
TCGA-XF-AAMQ-01A-11R-A42T-07	1512.91	3246.45	4270.01	3513.04	3241.99	506.93	442.44	2334.72	6287.7	8518.53	4909.6	6455.51	5818.54
TCGA-FD-A6TF-01A-52R-A32O-07	5141.21	4929.34	9050.72	9398.27	3401.31	1100.58	3378.97	3619.27	10366.7	16242.61	12708.25	12544.08	7951.18
TCGA-ZF-AA56-01A-31R-A39I-07	1854.6	2414.28	4584.75	4414.95	2267.23	497.63	729.01	2416.67	7731.46	9190.53	7750.65	6732.76	4803.79
TCGA-CU-A0YR-01A-12R-A10U-07	11293.2	13785.85	20019.51	19238.26	13678.8	1972.12	2276.57	8970.58	13627.59	19691.42	15909.01	17974.09	28094.45
TCGA-DK-AA71-01A-31R-A39I-07	2066.46	2204.76	3999.59	3031.64	865.6	529.69	1561.75	2487.8	5330.08	5837.17	7580.61	5555.96	2990.78
TCGA-DK-A1AB-01A-11R-A13Y-07	2568	4226.81	5197.81	6568.69	4383.6	1619.75	3112.38	4832.61	13525.84	6570.18	10191.59	11058.72	14091.22
TCGA-GC-A3OO-01A-11R-A22U-07	5387.64	6885.1	8665.63	9957.49	6355.31	2815.45	5187.19	7602.43	18501.18	12254.8	13141.2	15719.53	16191.98
TCGA-FD-A62N-01A-11R-A30C-07	1339.05	2018.45	4697.18	2355.04	449.15	220.24	753.45	2093.19	4270.7	6182.12	4811.48	5310.76	2163.75
TCGA-FD-A3B8-01A-31R-A20F-07	4412.72	5804.57	5868.34	6478.86	4674.2	1485.5	2034.77	5097.98	12296.22	9976.58	9567.14	10709.77	9342.51
TCGA-E7-A4IJ-01A-31R-A26T-07	3416.51	8443.3	10554.69	15093.77	11000.33	1506.23	1297.55	12415.23	28413.45	35891.05	22107.56	26145.37	23418.73
TCGA-2F-A9KW-01A-11R-A38B-07	6447.3	8893.2	12487.8	12658.42	10421.07	1197.13	1295.12	6872.58	16278.63	20719.02	16142.84	16538.31	14661.61
TCGA-FD-A5BR-01A-11R-A26T-07	9217.56	19939.04	31097.63	12764.69	5444.41	1307.11	2255.48	7691.37	11761.32	20263.14	11166.64	21115.85	15175.23
TCGA-E7-A541-01A-11R-A26T-07	6436.77	10939.66	24102.77	16726.2	8407.73	986.41	917.37	5465.94	16429.12	32215.96	14728.4	15645.35	11868.36
TCGA-DK-A3X1-01A-12R-A22U-07	19153.68	33582.68	37568.33	37476.34	25580.99	5501.19	7153.92	22545.03	49554.5	43584.14	43959.96	59457.4	60300.91
TCGA-XF-A9SK-01A-11R-A42T-07	5744.03	8246.73	10726.44	5310.01	2104.72	628.34	936.69	4591.66	7346.86	8431.08	7952.54	11286.88	6311.93
TCGA-BT-A20N-01A-11R-A14Y-07	2013.6	8056.48	9073.03	8220.26	4972.49	720.72	648.39	4191.61	4629.11	18210.37	10522.69	15800.66	18070.49
TCGA-FD-A6TI-01A-11R-A32O-07	8356.07	13339.83	14761.88	13520.59	11083.81	4739.48	6104.7	11975.32	18435.69	19438.3	17392.25	20771.07	22349.72
TCGA-XF-A9T6-01A-11R-A42T-07	3432.18	4583.66	7941.96	3549.52	654.57	238.99	596.63	1953.49	2713.59	7354.56	5320.01	5445.19	2413.22
TCGA-K4-A6MB-01A-11R-A31N-07	4927.92	8811.68	19360.69	14484.93	12016.41	2891.86	3585.91	7052.3	14426.52	16330.99	11700.31	17298.25	15950.89
TCGA-XF-AAMZ-01A-11R-A42T-07	6169.69	8064.4	14056.27	4640.69	2938.78	1114.45	1967.05	5761.45	8904.93	11610.58	11877.89	12443.03	11759.64
TCGA-XF-AAML-01A-11R-A42T-07	3090.6	3166.79	4866.78	5565.07	2629.83	834.25	2024.38	2032.01	8332.42	9778.06	6914.91	5687.3	4674.78
TCGA-DK-AA6R-01A-11R-A42T-07	1792.24	3314.54	2081.29	4832.84	3572.14	408.15	407.73	2512.12	6296.05	9510.76	7828.34	7917.52	7747.59
TCGA-UY-A8OD-01A-11R-A36F-07	12814.83	15690.49	14991.19	14443.84	7593.72	2422.78	4061.16	11164.31	21004.62	18218.62	23957.45	25038.29	17520.51
TCGA-BT-A2LB-01A-11R-A18C-07	11146.13	11903.4	15134.63	8454.47	3567.95	2000.55	5441.69	7847.83	11617.01	15502.43	13055.81	17556.78	14126.14
TCGA-XF-A9SH-01A-11R-A39I-07	15947.48	23629.56	40653.73	26001.57	17142.08	3228.15	4637.82	18041.77	33786.6	39744.72	26757.33	42941.17	30532.88
TCGA-K4-A5RI-01A-11R-A28M-07	4252.25	3669.16	6927.3	5595.06	2302.02	355.04	575.71	3067.09	7827.2	8484.55	10852.08	8004.06	5745.01
TCGA-FD-A3SN-01A-12R-A22U-07	5735.59	10360.2	12890.87	12592.28	8043.83	2585.49	4120.34	7904.95	14849.67	16640.28	14945.24	20913.09	20596.28
TCGA-ZF-A9R2-01A-11R-A39I-07	5062.5	7147.99	9131.44	10459.41	7114.53	1489.53	1665.09	7862.16	15755.88	22446.28	14171.45	16268.08	13951.09
TCGA-DK-A1AF-01A-11R-A13Y-07	5792.2	6565.18	7225.15	7968.64	5314.46	2021.26	3563.23	5574.88	14705.29	13339.67	9953.4	14308.7	16475.11
TCGA-ZF-A9RN-01A-11R-A42T-07	4796.12	3513.59	6670.36	4408.14	1816.58	288.34	253.65	2400.23	2182.69	3787.22	4613.8	5395.31	4227.98
TCGA-KQ-A41P-01A-12R-A33J-07	17147.57	19848.29	37359.46	22988.93	9733.88	1783.19	2139.74	14786.37	12108.27	38442.94	30350.31	35052.21	25230.81
TCGA-UY-A78N-01A-12R-A33J-07	3162.56	5202.44	7602.15	6917.59	4918.78	706.03	563.83	6930.51	7073.86	12533.48	14967.11	11915.07	12404.03
TCGA-E7-A3X6-01A-12R-A22U-07	4161.76	4744.66	7313.17	5921.12	3355.57	1952.02	3752.44	4814.73	12361.82	13569.86	10518.06	9643.41	9449.76
TCGA-DK-AA6T-01A-11R-A39I-07	10385.14	11123.15	17518.71	15147.69	10984.72	5117.34	7492.06	10300.4	21150.06	20101.43	23250.82	19367.66	18757
TCGA-XF-A8HG-01A-11R-A36F-07	17208.17	36635.84	33714.64	26381.27	18058.47	4067.84	3933.67	21574.38	33105.36	44514.3	31028.3	67743.13	54903.3
TCGA-DK-A1A6-01A-11R-A13Y-07	4253.84	6004.81	5462.79	5265.27	3511.25	552.13	497.81	3593.59	6781.42	8684.31	8338.36	7682.71	9862.65
TCGA-XF-AAMY-01A-11R-A42T-07	5961.3	11777.49	17699.3	12799.97	8476	2274.76	2945.17	9493.8	17860.76	17769.52	12531.66	27498.9	21329.1
TCGA-HQ-A5ND-01A-11R-A26T-07	1088.64	3839.43	3954.68	7698.48	4451.8	413.04	367.8	2475.95	6776.46	12651.89	9672.03	9102.09	7803.51
TCGA-ZF-A9RL-01A-11R-A38B-07	11880.27	14870.67	17888.82	17954.49	12208.62	6476.82	11827.37	11729.11	18841.91	16852.59	11614.91	24118.53	18969.14
TCGA-ZF-AA5H-01A-11R-A39I-07	3069.32	6988.06	6110.33	5847.73	4779.65	863.86	950.19	4164.59	10423.23	11964.34	8193.69	9952.75	8650.83
TCGA-C4-A0F7-01A-11R-A084-07	10378.13	10675.83	9977.27	16022.07	12233.25	4182.47	7475.86	7064.91	12599.55	10799.29	10825.78	16306.27	22900.01
TCGA-GC-A6I1-01A-12R-A31N-07	774.77	923.26	2552.04	1309.03	321.15	160.2	375.38	795.89	3471.12	4692.36	9013.08	2449.62	1107.01
TCGA-GC-A3BM-01A-11R-A22U-07	3877.71	6524.11	7376.53	7068.38	5076.94	2763.01	4194.53	6137.05	12899.32	12591.16	10474.18	10343.4	11963.67
TCGA-XF-A9SZ-01A-11R-A39I-07	1781.62	3374.28	5154.1	5623.21	1477.71	364.4	632.29	2706.23	4349.2	7657.95	5515.93	8770.61	3603.66
TCGA-E7-A7DU-01A-11R-A32O-07	3354.49	16221.64	21973.99	14245.23	8028.11	1667.05	1839.8	11691.62	17099.27	28889.93	11990.04	14677.45	12438.79
TCGA-CU-A3KJ-01A-11R-A21D-07	1740.58	3870.13	4988.1	6521.92	4364.73	836.48	1018.6	2455.91	5890.77	5935.81	4375.42	8484.26	7794.1
TCGA-DK-A1AE-01A-11R-A13Y-07	3482.48	8029	12645.73	12950.28	10112.16	1786.05	1702.24	13334.01	17113.86	27108.17	17828.47	25791.19	32103.98
TCGA-HQ-A2OF-01A-11R-A26T-07	2940.4	2800.89	4676.5	6239.54	4701.22	749.42	907.51	1777.65	8903.66	6030.98	5048.65	7106.2	8968.75
TCGA-K4-A6FZ-01A-11R-A31N-07	3038.15	4701.28	7902.03	6667.72	4710.53	1727.39	2943.9	5289.86	12418.34	12111.99	9505.99	8393.48	8985.86
TCGA-DK-A3IN-01A-11R-A20F-07	3111.64	7166.94	6241.38	10489.05	5731.07	894.74	1038.82	6221.7	9901.54	16119.03	13781.37	16381.76	10888.73
TCGA-UY-A78O-01A-12R-A33J-07	7161.24	6991.79	11228.97	9615.86	2970.95	878.9	1805.88	7566.12	12954.53	18059.41	18807.1	15462.66	9976.67
TCGA-GD-A3OQ-01A-32R-A220-07	2088.28	2472.11	6020.37	4156.75	2474.39	1475.69	2516.99	3099.51	9453.95	7793.94	6421.53	7472.45	6404.05
TCGA-GC-A3I6-01A-11R-A20F-07	5485.22	6582.61	6718.08	7489.43	4964.42	2450.06	3439.9	7007.06	18810.26	11755.86	13175.08	13056.53	10299.57
TCGA-GC-A3RD-01A-12R-A22U-07	5317.75	17263.06	16338.62	17628.63	10581.38	4527.62	7698.18	10134.17	23964.49	29779.13	19048.75	28434.5	25440.19
TCGA-FD-A5BY-01A-31R-A28M-07	1562.16	1437.94	3308.47	2356.38	761.54	298.73	764.91	1413.69	5060.4	4251.65	6104.03	3360.27	2205.03
TCGA-XF-A8HB-01A-11R-A36F-07	2353.66	3260.99	8387.38	7329.69	3170.35	2008.96	6895.96	2455.47	11419.99	14882.51	9607.82	6726.2	5727.24
TCGA-FD-A3SS-01A-12R-A22U-07	9090.6	15701.59	18892.71	18001.15	13204.98	3874.85	5253.13	11181.46	20159.4	13739.64	16658.3	23969.74	22891.43
TCGA-G2-A2EJ-01A-11R-A180-07	1846.29	3588.26	2706.73	3884.12	2490.56	761.59	1149.51	2052.76	6786.72	8994.15	3302.76	3908.65	3996.71
TCGA-UY-A9PD-01A-11R-A38B-07	2770.54	11770.34	11516.28	11763.14	6093.6	1022.85	1129.25	4863.02	10213.61	19098.42	7545.67	12711.57	8853.51
TCGA-XF-A9SM-01A-11R-A42T-07	1025.85	2641.52	4231.99	3804.33	1746.01	291.31	331.36	2315.17	5112.11	7404.48	6485.47	7993.49	5345.31
TCGA-FD-A3B7-01A-31R-A20F-07	2328.72	5179.39	5074.74	8849.75	6033.25	996.11	1020.58	4255.61	7892.87	13565.15	8511.31	8856.73	7416.62
TCGA-LC-A66R-01A-41R-A30C-07	2384.72	7213.64	7837.22	7638.18	5891.52	580.38	380.82	6803.77	8945.13	11958.04	16051.82	11704.11	11032.07
TCGA-G2-A2EK-01A-22R-A18C-07	14846.54	17765.32	39836.87	34808.8	21916	7379.42	14214.84	12510.99	22412.98	26477.02	16022.55	35895.36	35653.6
TCGA-C4-A0EZ-01A-21R-A24X-07	3775.86	3755.08	5565.33	4014.22	1216.57	276.35	295.98	2068	5976.29	7843.6	11206.16	6153.61	3959.76
TCGA-BT-A20V-01A-11R-A14Y-07	2550.01	4163.51	4848.42	4908.01	2509.7	384.98	526.81	3729.64	2512.86	8328.26	9278.7	8941.24	6895.89
TCGA-4Z-AA80-01A-11R-A39I-07	5149.01	5125.98	4281.86	7118.95	5270.69	873.65	1122.78	3934.51	9015.32	8247.9	10737.41	8967.5	7751.29
TCGA-ZF-AA54-01A-11R-A39I-07	765.33	832.9	1087.46	1135.46	862.14	319.13	500.09	649.4	2184.31	1773.78	1504.49	1604.3	1385.54
TCGA-DK-A6B6-01A-11R-A30C-07	16734.03	20094.15	21588.98	17308.82	12245.85	8366.6	12940.94	18000.14	44135.03	26736.51	34408.59	29806.31	31690.17
TCGA-GC-A3YS-01A-11R-A23N-07	2875.95	7676.34	12928.05	8041.89	3073.56	504.53	506.19	5939.63	7345.32	15811.34	15858.36	19311.59	18828
TCGA-BT-A42F-01A-11R-A23W-07	3864.15	6665.91	9242.37	13571.3	4408.38	1213.46	2386.78	2327.31	11132.86	16555.81	6711.66	8518.74	6878.98
TCGA-BT-A20Q-01A-11R-A14Y-07	5564.33	7665.39	9348.67	13454.17	8122.69	2753.24	6236.99	5894.79	21505.27	16432.3	14536.02	17985.98	25038.72
TCGA-BT-A20X-01A-11R-A16R-07	2614.46	4993.61	4983.34	6213.19	5173.86	667.33	597.46	5331.84	7159.49	11793.55	12486.01	11169.1	12259.04
TCGA-E5-A4TZ-01A-11R-A31N-07	5143.72	5793.92	7460.89	6377.43	4084.91	1959.86	3212.1	4106.45	10009.61	7972.82	6572.77	9325.29	7809.18
TCGA-XF-AAN7-01A-11R-A42T-07	1707.83	3114.89	5278.81	3619.6	1561.01	363.36	645.52	3760.55	6403.28	7642.74	9704.12	6536.86	5050.43
TCGA-DK-A3IT-01A-31R-A20F-07	5994.56	8013.5	11838.76	12585.43	7780	2123.94	2948.8	7650.21	14251.71	15989.32	15012.97	16889.69	13668.25
TCGA-LT-A5Z6-01A-11R-A28M-07	13996.46	20848.24	27647.35	13127.94	7560.68	4105.18	7024.52	12588.41	20078.38	26313.58	23359.91	28636.37	19516.31
TCGA-4Z-AA7M-01A-11R-A39I-07	6300.92	9809.46	9855.3	15074.08	12016.51	1799.92	2096.37	10511.4	14459.49	21381.03	20044.26	22198.96	19826.11
TCGA-FD-A5BU-01A-31R-A26T-07	2134.95	1761.23	3206.09	3697.3	1732.33	390.3	789.04	2106.04	6406.02	5842.27	5041.14	4164.98	3035.93
TCGA-DK-A2I2-01A-11R-A180-07	1576.89	9144.23	11735.34	12106.93	5912.23	1157.42	1821.17	4182.05	7084.31	16949.01	4210.95	5567.84	3243.66
TCGA-GV-A3JW-01A-11R-A20F-07	6938.29	7519.7	6685.86	13250.04	9754.37	3714.89	4838.45	8504.01	17963.1	14556.84	16950.98	17819.91	13621.18
TCGA-XF-A9SJ-01A-11R-A39I-07	5460.78	5864.5	13899.83	6574.52	1310.11	585.57	1223.39	4800.3	6090.52	13321.97	10066.93	10405.61	4595.15
TCGA-XF-AAMG-01A-11R-A42T-07	3328.08	11561.92	12830.24	19036.72	11826.13	924.16	1030.28	6622.48	14284.78	25160.51	24672.26	26443.27	23516.39
TCGA-GV-A3QF-01A-31R-A22U-07	7647.79	12524.04	13183.95	17824.4	11877.77	2579.65	2582.15	13619.87	23913.29	23964.41	17403.85	32143.73	30123.37
TCGA-FT-A61P-01A-11R-A30C-07	3063.49	5913.22	11338.48	8396.94	3386.51	490.41	512.4	6174.45	5593.68	14110.51	13678.65	14341.84	10233.95
TCGA-UY-A9PA-01A-11R-A38B-07	3158.64	4377.56	7712.04	6686.69	5242.54	2560.05	3814.72	3279.01	13164.64	11404.59	6328.16	10495.76	8532.04
TCGA-XF-A9T5-01A-11R-A42T-07	3450.09	6014.27	3956.46	6451.28	3466.53	1105.58	2182.09	4101.38	11892.95	13201.19	13998.42	11828.72	8470.73
TCGA-XF-AAME-01A-12R-A42T-07	5408.57	6402.84	10252.22	8806.72	4688.1	1342.16	2879.24	5762.33	12977.13	14272.44	14020.59	12959.87	10617.1
TCGA-XF-A9T8-01A-11R-A39I-07	1600.38	3939.64	3263.13	4688.69	2916.61	461.82	345.92	3288.28	5423.85	8923.68	7080.69	7731.91	6414.6
TCGA-C4-A0F6-01A-11R-A10U-07	4424.95	14440.02	25838.67	16141.33	11599.61	4431.09	7678.69	11246.4	18308.34	25491.34	16050.28	24313.08	22973.4
TCGA-DK-A6AW-01A-11R-A30C-07	6827.6	9394.8	23939.42	19046.83	9250.2	1987.09	2138.28	12997	20740.27	28888.98	20656.7	26155.21	18808.17
TCGA-BT-A20O-01A-21R-A14Y-07	738.29	2549.77	3370.7	4570.89	2803.53	493.17	533.47	2841.68	7087.83	11045.44	5735.43	9335.14	10754.41
TCGA-ZF-AA4X-01A-11R-A38B-07	8104.45	12321.66	10155.42	14149.56	10974.67	4317.39	6186.79	11030.26	15870.63	22241.14	13117.42	17621.66	15794
TCGA-GU-A766-01A-11R-A32O-07	4105.09	4578.5	6869.86	5188.66	2366.19	607.65	798.78	3244.72	7621.27	12964.03	11176.09	10607	7785.38
TCGA-GV-A3QK-01B-11R-A23N-07	10497.12	35180.99	35030.65	22657.12	13838.1	3975.17	6243.81	20169.66	31302.19	45552.42	23337.23	50471.15	61581.37
TCGA-CF-A9FM-01A-11R-A38B-07	3577.39	6120.57	8900.37	8710.19	7155.88	1671.8	1870.77	5011.83	13145.87	9843.21	7111.59	10547.2	10918.76
TCGA-4Z-AA84-01A-11R-A39I-07	8571.72	10965.83	11647.13	11784.2	7345.32	2675.94	4200.58	9102.2	14121.96	17830.73	12854.21	15514.44	13118.85
TCGA-CU-A3YL-01A-11R-A22U-07	7020.52	18194.99	31402.2	18142.07	11049.22	2215.35	1939.65	16879.21	17258.29	38420.45	23347.35	40345.74	33592.26
TCGA-DK-A2I6-01A-12R-A18C-07	4007.11	7721.52	9317.74	11140.72	5259.88	1413.77	2733.4	8485.96	15185.18	31532.37	18177.01	25437.4	25979.38
TCGA-E5-A2PC-01A-11R-A206-07	5178.47	12354.08	22787.34	13699.72	6752.95	1609.93	1728.7	7864.16	14377.01	20342.01	16128.89	25365.88	20364.07
TCGA-CF-A9FH-01A-11R-A38B-07	5228.08	7061.39	7820.17	10541.17	8526.38	3172.89	4487.75	5317.97	17626.06	16149.55	8336.4	11877.04	12600.87
TCGA-E7-A6MF-01A-12R-A32O-07	5215.02	6494.96	12468.34	9106.18	8454.81	3890.93	4542.99	7318.84	14178.9	9320.6	9833.28	12392.35	14284.2
TCGA-BL-A5ZZ-01A-31R-A30C-07	8838.33	7055.94	14156.47	10612.51	5385.3	1535.2	2351.05	5811.83	18505.01	15493.31	18824.14	13144.49	11037.31
TCGA-GU-A762-01A-11R-A33J-07	2808.83	2743.39	4752.8	2492.67	891.66	363.22	600.19	1499.22	5568.37	7681.65	5222.42	5211.79	3255.76
TCGA-G2-A2EL-01A-12R-A18C-07	4724.46	10134.32	7271.7	10121	5757.4	1795.75	3328.82	8362.46	11735.43	17896.68	14528.42	22470.24	25755.85
TCGA-XF-AAN0-01A-11R-A42T-07	7731.89	10859.04	12307.34	15516.78	12681.82	1899.78	2347.91	12800.35	22863.73	27710.72	21096.83	18303.8	20374.07
TCGA-K4-A5RJ-01A-11R-A28M-07	799.8	2914.33	4254.07	1714.02	1009.46	240.61	224.6	2023.76	1640.53	5898.88	3740.5	4281.15	3088.15
TCGA-5N-A9KI-01A-31R-A42T-07	3182	4634.18	6844.76	7587.7	3585.12	1139.64	2182.35	3130.28	9866.29	11172.2	7770.34	7988.15	4543.18
TCGA-GV-A3QH-01A-11R-A220-07	11857.8	18036.67	15762.13	14070.56	8843.42	4608.13	6343.42	11301.99	17776.82	22735.65	12862.03	29781.37	27183.61
TCGA-XF-AAN3-01A-11R-A42T-07	2387.33	3333.11	4553.43	5185.64	3105.37	310.91	234.53	2446.05	4292.44	9941.11	10052.3	10156.88	9535.3
TCGA-G2-AA3D-01A-11R-A39I-07	9089.8	21387	39442.57	17897.71	12083.74	3731.49	7211.77	11341.36	12322.88	22680.52	11235.33	23921.22	16091.12
TCGA-XF-AAN1-01A-31R-A42T-07	5415.87	10325.52	12292.18	8838.26	8626.07	2852.24	3690.16	8259.86	15860.13	18439.37	13601.62	13819.08	13268.98
TCGA-4Z-AA7Q-01A-11R-A39I-07	7337.43	7429.67	10706.69	10406.44	5083.6	1683.68	3223.88	6725.69	14857.23	16369.39	11794.54	15556.57	11163.44
TCGA-4Z-AA81-01A-11R-A39I-07	5160.94	7153.14	7589.82	6685.15	4733.64	604.79	508.66	4145.23	11484.64	13919.15	12300.3	11401.26	10151.05
TCGA-DK-AA6S-01A-21R-A39I-07	8833.18	17488.51	20030.18	12902.66	7726.87	2040.94	2689.75	14205.67	25925.54	33213.2	27930.42	27137.74	22111.32
TCGA-FD-A6TH-01A-11R-A32O-07	1972.09	2722.53	4198.35	3315.09	1920.24	455.82	559.72	2331.03	5063.07	5641.27	2965.1	4223.23	3761.92
TCGA-FJ-A3ZE-01A-11R-A23N-07	5706.62	12794.46	12836.57	11855.79	6534.13	2347.96	4316.07	6892.87	13275.7	20715.78	10609.15	28363.77	26894.26
TCGA-BT-A42E-01A-11R-A23W-07	8823.1	14483.85	12165.7	17282.28	8047.32	1545.61	3039.72	12258.17	18326.87	30191.72	30971.33	32652.59	39436.37
TCGA-DK-A3IK-01A-32R-A21D-07	16782.64	21283.82	24437.37	36332.87	25035.49	10909.16	17709.23	19830.9	37995.56	40976.18	22331.38	43599.7	35831.6
TCGA-CF-A47S-01A-11R-A23W-07	8420.02	13009.51	32379.52	17682.28	5569.8	3316.72	13520.26	12041.33	19201.24	27132.94	14174.8	31523.36	25999.53
TCGA-LT-A8JT-01A-11R-A36F-07	6589.72	9550.03	18377.14	16031.01	10524.89	4297.6	8051.42	10218.01	17299.22	19666.21	9738.26	22803.23	22378.51
TCGA-DK-A6B0-01A-11R-A31N-07	4159.88	7714.03	18996.47	6886.32	1844.51	681.13	1998.2	5762.56	9720.81	12395.19	11803.52	11132.64	5469.56
TCGA-GV-A3JZ-01A-11R-A21D-07	4240.85	10464.83	10395.44	19197.99	13686.86	1706.61	1552.47	8372.36	19573.59	26747.04	21091.36	21999.31	20025.81
TCGA-FD-A3B5-01A-11R-A20F-07	2118.37	4626.42	4275.73	7070.37	4228.71	692.21	839.22	4131.96	9115.77	9690.05	6602.53	8148.29	4521.74
TCGA-4Z-AA7S-01A-11R-A39I-07	4045.13	3921.03	5213.24	7557.99	4978.23	1946.46	3066.24	6172.89	18336.56	12857.7	14521.34	11998.36	10282.24
TCGA-ZF-AA53-01A-11R-A39I-07	2927.07	7922.12	8929.26	5200.35	1481.16	482.27	850.69	2821.47	4354.17	8885.5	7068.46	9606.13	4003.24
TCGA-K4-A54R-11A-11R-A26T-07	9180.52	10508.89	18426.69	13922.39	7801.97	3311.19	6121.23	11094.3	15093.72	15607.04	15392.18	20261.67	14177.07
TCGA-K4-A3WV-11A-21R-A22U-07	7363.47	8790.24	17240.61	10837.06	5228.85	3407.43	8997.13	9389.86	13884.52	14001.67	14208.64	19074.88	14481.94
TCGA-BT-A20W-11A-11R-A14Y-07	4939.09	5227.63	7592.93	9847.68	7321.44	1525.92	2019.98	6685.99	16895.64	15570.36	15019.48	12117.76	16717.76
TCGA-CU-A0YN-11A-11R-A10U-07	5686.61	6549.47	9522.13	9974.25	6110.71	2921.28	6835.74	7006.66	16252.3	10798.18	12655.85	14803.27	19879.2
TCGA-BT-A20R-11A-11R-A16R-07	7328.65	11419.44	16076.52	12896.28	12788.03	4008.86	6136.62	10304.43	19125.07	12981.54	15387.57	16962.1	20532.47
TCGA-GD-A3OQ-11A-21R-A220-07	7698.69	11163.79	19849.95	13584.65	10194.17	5271.58	8306.91	11046.29	18451.05	13974.73	11942.29	21473.8	24028.13
TCGA-GC-A3WC-11A-11R-A22U-07	7428.72	7260.99	11508.63	9211.49	4598.35	2613.56	5487.27	7593.42	21755.45	14406.12	15377.49	13733.43	9855.65
TCGA-BT-A20N-11A-11R-A14Y-07	7139.54	9867.04	13701.13	9479.33	6631.47	1584.22	2562.97	8011.07	17085.19	13422.14	12452.01	13585.99	17186.12
TCGA-GD-A2C5-11A-11R-A180-07	6824.03	13773.96	13860.61	11161.43	7819.58	4250.22	8187.35	9686.04	16700.91	16757.73	12298.82	15882.66	14266.84
TCGA-BT-A20Q-11A-11R-A14Y-07	7673.99	8134.81	10790.68	13189.68	9050.02	2684.42	5280.59	9220.48	16140.23	14331.8	14075.71	16757.47	21056.9
TCGA-CU-A0YR-11A-13R-A10U-07	6376.83	8668.54	14297	10136.87	6573.77	2301.81	4725.6	7907.95	11307.91	9984.19	11088.46	13718.39	16084.43
TCGA-BT-A20U-11A-11R-A14Y-07	4605.99	6039.29	8700.62	11756.48	7186.97	1444.2	1887.62	6664.33	17953.42	14234.05	13770.18	15367.76	19694.69
TCGA-GD-A3OP-11A-11R-A220-07	8097.28	7438.91	17060.29	10995.86	3927.69	3119.36	9667.36	8167.53	19553.43	15335.54	16137.01	19248.57	13817.56
TCGA-BL-A13J-11A-13R-A10U-07	9291.35	10677.29	11516.9	12136.34	8494.09	3537.07	6633.37	8395.65	16536.61	12417.51	12073.66	15999.53	19437.36
TCGA-K4-A5RI-11A-11R-A28M-07	4465.18	4151.49	10508.91	4794.16	1449.94	617.78	2480.98	3737.47	9073.67	7490.01	9212.97	8372.93	5619.18
TCGA-BT-A2LB-11A-11R-A18C-07	5637.16	5398.04	5602.59	7021.31	3614.41	2015.45	4616.36	4080.24	13599.82	11337.87	11013.77	11323.05	13093.76
TCGA-GC-A3BM-11A-11R-A22U-07	9842.66	14544.5	21975.31	12918.59	7559.25	4139.43	8549.29	11993.44	16545.76	16502.78	15664.26	20715.39	16795.64
TCGA-C8-A27A-01A-11R-A169-07	6349.35	8137.25	5907.83	11630.66	8276.17	2098.62	3277.03	3978.38	18033.92	19393.47	6891.75	10928.65	20825.84
TCGA-AR-A0TW-01A-11R-A084-07	5774.99	7936.97	15405.86	10752.02	8119.64	2168.29	3936.41	7704.76	12040.44	24015.12	12453.91	16669.5	20823.3
TCGA-A1-A0SH-01A-11R-A084-07	5949.6	8411.56	11616.55	8004.86	6441.78	1301.78	2116.38	5621.38	6480.02	7861.91	8320.8	12147.07	18411.43
TCGA-A2-A0EW-01A-21R-A115-07	6694.82	5617.99	6194.43	5976.75	4514.03	2081.27	2916.88	4220.94	9619.66	7189.64	9256.63	8880.65	10467.73
TCGA-GM-A2DN-01A-11R-A180-07	3808.98	3792.7	5877.86	4688.4	3322.43	1145.84	1815.94	3498.55	8293.77	6393.08	7678.62	6859.48	7524.74
TCGA-BH-A1FL-01A-11R-A13Q-07	3853.85	4620.54	5082.26	4161.13	2712.81	1433.81	2108.25	3181.26	6764.14	4146.83	6293.94	6371.35	6987.12
TCGA-C8-A1HO-01A-11R-A13Q-07	6032.32	8094.28	5591.14	11366.51	7722.71	2790.27	3509.13	4066.62	15551.54	13401.98	8060.57	12181.32	18123.5
TCGA-OL-A5RX-01A-11R-A28M-07	2357.98	3057.95	6910.66	3722.71	2026.96	522.89	766.96	2499.28	6689.54	5792.39	7332.32	5925.79	4453.47
TCGA-A8-A09T-01A-11R-A00Z-07	4154.83	3748.89	6631.52	4775.78	5181.93	1426.65	1803.13	3607.04	9186.2	6975.33	9350.39	7101.74	15826.96
TCGA-AR-A24Z-01A-11R-A169-07	3012.68	2988.78	2388.53	4573.29	3583.79	1362.72	2043.02	2186.97	7870.33	6958.39	4310.18	5423.93	8557.04
TCGA-AC-A5XU-01A-11R-A28M-07	3618.27	6325	8465.64	4951.96	2761.84	517.23	579.08	3470.28	6008.17	9311.34	9289.38	7786.22	6241.3
TCGA-BH-A1FN-01A-11R-A13Q-07	3220.26	5159.22	4730.42	6490.5	4771.06	992.48	1443.18	2724.27	6825.22	7858.23	6040.24	8026.42	10848
TCGA-C8-A12K-01A-21R-A115-07	3718.74	4571.24	3981.61	6932.45	3473.54	765.98	1065.15	1963.23	3536.17	10625.27	4390.05	6962.21	6794.92
TCGA-D8-A1XW-01A-11R-A14M-07	2570.21	4689.46	5758.29	8883.48	8890.4	2748.27	4033.66	6943.08	16116.19	14788.29	10528.79	12880	18122.72
TCGA-E2-A14Z-01A-11R-A115-07	4503.22	4270.09	4859.44	7831.09	5629.53	1814.29	2288.94	5619.37	20498.14	14180.68	12543.7	12056.49	12524.84
TCGA-AN-A0AT-01A-11R-A034-07	5779.64	8179.58	11109.23	9735.9	6445.85	2461.5	5309.42	4089.07	8292.76	10873.67	6503.67	10077.61	11569.91
TCGA-3C-AALI-01A-11R-A41B-07	4174.34	4957.07	3506.3	7816.65	7042.86	1650.39	2237.73	2898.43	12390.38	12158.01	6868.9	6208.37	5632.04
TCGA-AC-A3HN-01A-11R-A213-07	3986.81	3240.91	3744.08	4292.83	2889.53	1197.84	1668.04	3062.25	8062.35	5400.42	7975.68	6598.18	5425.3
TCGA-AR-A1AW-01A-21R-A12P-07	2556.83	3455.3	3012.94	3876.71	2765.63	901.02	1362.92	1938.51	4897.45	4981.33	3917.31	5608.62	8833.68
TCGA-B6-A3ZX-01A-11R-A239-07	2707.02	3358.93	3870.01	4343.58	2907.43	1320.67	2299.25	1942.6	5748.39	4767.85	5458.23	5342.45	6186.64
TCGA-LL-A740-01A-21R-A32P-07	2526.88	3784.12	5874.82	5084.6	3099.61	1902.15	4883.63	3441.89	8013.88	9059.2	8208.56	9968.92	10408.56
TCGA-E9-A1NC-01A-21R-A26B-07	2119.46	4263.21	9258.34	5574.13	2077.22	432.9	602.4	2183.6	8902.87	17612.23	10377.87	12796.15	10202.75
TCGA-OL-A5D6-01A-21R-A27Q-07	5985.51	6545.84	6825.66	8300.08	4730.03	1039.36	1609.34	4687.74	15885.31	11392.05	12120.2	10744.61	9750.95
TCGA-C8-A1HG-01A-11R-A137-07	3903.34	5981.94	7987.8	5654.69	3269.58	646.8	733.09	4060.5	5866.49	9089.11	6570.82	6521.03	6444.22
TCGA-BH-A0B0-01A-21R-A115-07	6499.28	6118.99	4803.87	6017.62	4616.46	2279.02	2748.83	3899.74	9982.7	6893.96	9986.62	8365.76	9402.48
TCGA-E2-A15M-01A-11R-A12D-07	2976.27	5808.65	4758.48	8320.82	5846.03	1590.88	2132.47	6021.41	11582.64	11437.38	10836.2	9756.37	12108.86
TCGA-AO-A0J7-01A-11R-A034-07	4232.83	4306.88	5396.76	5829.26	5067.58	998.75	1148.18	4395.99	9733.93	8934.81	10229.23	8594.57	13595.96
TCGA-AR-A252-01A-11R-A169-07	4838.59	6917.91	7063.42	6869.8	4701.32	1920.44	3534.62	4849.8	9937.43	9816.64	7755.72	10356.36	19044.86
TCGA-E2-A15I-01A-21R-A137-07	6292.63	5498.26	7121.28	6547.49	4666.71	2591.4	4434.92	4472.37	8877.43	5202.86	9103.02	9428.61	13886.37
TCGA-AR-A0TX-01A-11R-A084-07	9696.22	6845.7	8984.4	6727.88	4968.18	1686.63	2638.99	3984.42	11509.97	7632.08	9016.33	10402.51	14808.99
TCGA-A7-A3IZ-01A-11R-A213-07	2222.5	2921.61	4812.51	6508.72	5327.26	1649.35	1762.33	5507.09	12193.27	11860.97	6810.74	10196.33	9017.65
TCGA-B6-A0X4-01A-11R-A109-07	3597.49	4082.97	4862.48	6755.44	4959.78	2724.37	3698.09	4320.49	13468.69	8917.13	8221.66	8831.91	8231.44
TCGA-E9-A1N5-01A-11R-A14D-07	7928.51	8487.97	10244.34	8194.28	6823.02	2208.16	2513.21	5963.08	10938.67	11715.44	10934.36	12214.57	10689.6
TCGA-AR-A2LM-01A-11R-A180-07	3460.44	3824.06	4144.56	5620.71	4152.06	1573.9	2574.45	3118.38	11863.04	6449.61	7023.94	9310.98	14906.63
TCGA-AR-A1AU-01A-11R-A12P-07	4975.9	6842.12	7020.12	7476.86	5930.99	1843.9	2088.12	5755.4	12575.24	13510.88	10568.46	11681.05	16377.49
TCGA-E2-A156-01A-11R-A12D-07	2525.96	2114.92	2451.6	5013.35	3988.6	1482.73	1822.38	2669.84	8477.92	4113.78	5993.14	6750.46	7488.27
TCGA-B6-A0WT-01A-11R-A109-07	4432.58	3913.19	3416.85	5439.31	4940.21	2334.75	2901.9	3303.61	8799.28	6247.66	7171.8	6962.89	9398.25
TCGA-D8-A1J9-01A-11R-A13Q-07	3790.45	3119.32	2967.14	5256.56	4377.51	1057.34	1274.5	2237.66	6665.44	5726.42	5267.38	5607.67	6406.98
TCGA-E2-A1B0-01A-11R-A12P-07	2745.1	4330.7	4252.9	10238.23	8914.71	1467.32	1466.64	3904.03	15545.14	12814.43	10066.12	8606.43	11681.05
TCGA-AR-A5QQ-01A-11R-A28M-07	519.82	802.08	2132.46	1217.2	387.14	164.25	455.32	601.58	2184.55	2707.48	2596.4	2077.99	1030.59
TCGA-BH-A28O-01A-11R-A22K-07	5170.72	6334.51	8977.91	6882.35	3907.03	1609.66	3169.66	4802.94	10007.56	7987.96	9595.32	9949.98	9854.52
TCGA-D8-A27N-01A-11R-A16F-07	2639.56	3170.53	4066.02	5149.78	3333.5	1243.91	2216.34	3347.52	8153.08	7130.53	6622.28	7050.76	6925.26
TCGA-B6-A0I9-01A-11R-A034-07	4356.19	10923	8906.55	8711.98	6093.09	1889.93	2152.95	3840.27	8429.08	13072.83	7840.22	13450.94	15678.2
TCGA-A2-A04R-01A-41R-A109-07	8948.81	13969.38	9061.67	10517.44	8542.87	1287.95	951.43	6104.22	9521.82	12457.16	12078.82	13174.18	14217.25
TCGA-C8-A27B-01A-11R-A169-07	2978.01	7338.17	5494.62	9033.05	5187.09	602.33	620.3	5217.09	11643.03	19479.84	11802.3	14039.48	20127.12
TCGA-BH-A0BJ-01A-11R-A056-07	3067.13	3119.05	4797.81	5426.96	4735.26	1209.75	1607.84	3255.48	11449.47	7630.48	9098	7440.64	8665.12
TCGA-AR-A1AS-01A-11R-A12P-07	1990.42	1849.77	2672.1	2733.93	1674.27	569.65	898.32	2476.96	6204.63	4560	5676.14	5279.24	4952.79
TCGA-E9-A22B-01A-11R-A157-07	6124.65	10156.94	8355.45	11173.05	7964.61	2389.88	2969.49	6469.87	25242.73	16839.85	16985.93	20431.93	23303.3
TCGA-A1-A0SK-01A-12R-A084-07	3117.6	2161.37	3149.36	2757.69	1999.84	266	349.98	1074.01	2060.72	2171.44	2158.89	2462.78	3218.73
TCGA-AR-A24M-01A-11R-A169-07	3219.53	2715.27	2675.05	4287.63	3269.32	1303.43	2014.72	3503.41	8352.43	5844.84	6097.53	7418.27	11347.44
TCGA-BH-A201-01A-11R-A14M-07	7622.39	9569.28	12657.97	9072.17	7602.39	3995.46	7044.93	7136.14	15874.62	12077.68	11197.18	14283.78	21397.99
TCGA-OL-A66H-01A-11R-A29R-07	2489.98	3761.82	10684.4	4010.57	1780.55	600.56	1674.88	2777.07	6593.87	9496.19	7148.13	5789.66	4867.77
TCGA-D8-A1XO-01A-11R-A14M-07	3861.96	2849.92	4269.19	2744.67	2560.7	968.89	1485.32	2033.62	5564.97	3138.87	4825.76	4191.27	6594.13
TCGA-AR-A1AR-01A-31R-A137-07	3448.29	5314.11	5537.8	6079.21	4505.46	1816.64	2640.26	4588.04	9661.94	9577.56	8736	8944.33	9410.07
TCGA-AO-A0J2-01A-11R-A034-07	9031.17	5445.7	7362.87	7377.22	3309.23	830.42	1305	3509.89	6668.91	7330.67	6791.76	9721.32	10796.7
TCGA-E2-A1IL-01A-11R-A14D-07	8593.92	6965.25	6306.17	7983.44	6623.92	2407.6	3203.74	5782.09	7192.2	7458.32	7572.69	9825.05	12443.02
TCGA-C8-A135-01A-11R-A115-07	7239.78	6085.3	6664.5	10127.7	7830.48	715.64	628.34	5095.74	13152.14	14943.82	14953.41	13372.36	13641.14
TCGA-A2-A0CZ-01A-11R-A034-07	11476.18	12148.19	14852.58	13248.64	7128.78	3967.11	8221.51	8304.83	18451.28	14200.62	12223.14	20799.89	23800.28
TCGA-BH-A1EX-01A-11R-A13Q-07	4578.02	6283.68	9645.83	13211.54	8584.09	3742.22	6749.77	7360.73	18514.57	17073.43	13260.4	21439.59	32333.64
TCGA-D8-A1X5-01A-11R-A14D-07	4425.74	8563.28	6113.64	8328.5	7508.17	2408.22	3181.61	6414.51	11821.38	10647.39	9748.27	9869.66	10512.5
TCGA-D8-A4Z1-01A-21R-A266-07	4281.86	4594.27	8412.77	5220.78	2988.94	1113.91	2092	3912.5	7393.29	5884.14	8367.94	7916.86	6976.75
TCGA-D8-A1JG-01B-11R-A13Q-07	4272.32	5653.94	5187.37	8131.13	6001.77	1936.54	2961.06	4340.93	9764.18	10425.89	7679.11	11155.71	14236.05
TCGA-OL-A5DA-01A-11R-A27Q-07	3468.26	3689.53	6367.57	6029.2	2926.05	707.22	1296.97	2611.8	10571.69	8479.18	10592	8082.31	6359.62
TCGA-EW-A1P7-01A-21R-A144-07	2986.78	3336.74	3601.45	5703.2	3443.92	1317.09	2581.67	2919.1	8250.68	5908.87	5798.47	7675.89	8737.84
TCGA-A2-A259-01A-11R-A16F-07	3421.72	5387.14	5651.86	5639.99	5535.01	3155.86	4671.97	5116.23	9457.59	8011.74	8187.29	8146.04	10706.02
TCGA-A7-A4SE-01A-11R-A266-07	2315.51	2749.18	3896.63	6320.14	3853.4	1020.25	1641.56	2845.83	5922.41	5249.3	5738.82	4874.49	3980.78
TCGA-BH-A2L8-01A-11R-A18M-07	3395.96	3006.25	3785	3201.06	1507.16	593.61	1323.07	2196.32	5108.2	4594.9	5159.44	4785.2	3517.68
TCGA-A8-A06U-01A-11R-A00Z-07	6552.79	7368.39	7461.67	9610.09	6133.11	2159.22	3488.62	8676.26	24810.21	17418.67	23228.74	18387.04	23240.13
TCGA-BH-A0BW-01A-11R-A115-07	3271.05	4142.34	1305.61	4586.95	4005.15	991.74	1203.16	1266.45	6309.43	5068.45	2877.67	3338.02	5531.49
TCGA-BH-A0EI-01A-11R-A115-07	4284.9	4360.17	4355.28	5142.91	4551.09	2202.8	3012.49	3222.74	9303.83	5482.44	6202.61	6555.58	8091.3
TCGA-D8-A1JE-01A-11R-A13Q-07	5634.52	5167.23	5570.4	5331.31	3654.17	1408.4	2059.56	3484.89	8770.02	7344.35	9007.15	7579.92	10011.33
TCGA-A8-A08J-01A-11R-A00Z-07	7703.61	7634.63	10189.37	8194.93	5162.24	2582.94	5039.56	6351.58	12633.58	9964.36	9092.44	13015.31	11557.84
TCGA-AO-A03L-01A-41R-A056-07	2711.28	4168.88	4278.82	4594.73	4198.36	620.07	705.29	2111.05	5227.48	5853.24	3708.06	5467.19	8243.81
TCGA-D8-A1Y0-01A-11R-A14M-07	6032	7059.84	5756.24	7125.92	5230.81	2894.79	4668.37	5713.63	9997.71	11432.52	9268.49	11238.6	17335.9
TCGA-AR-A1AY-01A-21R-A12P-07	3896.67	4394.83	4274.28	6749.57	5052.19	1524.39	2135.67	3853.9	7212.96	12710.11	8574.14	9850.96	13805.92
TCGA-A8-A09N-01A-11R-A00Z-07	2947.5	4323.55	5961.03	5141.72	4594.59	1755.62	2165.54	5300.86	7690.82	8021.51	7255.31	9654.36	12041.09
TCGA-E9-A1N3-01A-12R-A157-07	5974.78	8154.44	9624.94	12256.72	9621.6	4086.48	6182.24	7720.24	17460.89	17477.91	12495.1	18934.37	23645.83
TCGA-A1-A0SE-01A-11R-A084-07	4133.21	4047.62	3683.44	5198.78	4490.61	1715.16	2330.66	4888.01	9825.86	6895.27	7813.37	9228.41	12013.42
TCGA-S3-AA0Z-01A-11R-A41B-07	1697.93	8989.1	4516.77	6167.79	6404.77	708	651.3	4551.71	3370.78	7370.54	5952.07	10390.8	9968.97
TCGA-E2-A109-01A-11R-A10J-07	3961.46	4484.03	4256.94	5442.44	3896.7	894.04	1131.87	2924.62	6070.29	7166.01	5897.04	6861.32	8786.73
TCGA-A2-A0T1-01A-21R-A084-07	9872.1	7221.33	7513.02	9575.05	6651.85	1856.96	2775.89	7109.25	11935.96	13404.28	11939.23	14146.03	16684.48
TCGA-D8-A1X7-01A-11R-A14M-07	3491.22	3682.33	5069.55	4766.69	4329.57	1512.58	2252.2	3399.6	10744.56	7464.66	6733.66	7676.16	12577.94
TCGA-AN-A0XO-01A-11R-A109-07	5438.18	7551.24	11164.15	6409.25	4465.27	1335.43	1375.8	5854.74	7320.83	7377.01	9116.82	10255.58	10058.12
TCGA-A2-A0SU-01A-11R-A084-07	2750.12	3827.16	5781.37	6167.79	4998.91	1794.97	2780.97	3666.08	9313.12	8055.46	6271.66	8550.58	10271.98
TCGA-AN-A0XL-01A-11R-A10J-07	7934.23	6458.27	6372.16	8058.51	6023.5	2484.5	3577.13	6528.67	17749.3	12063.68	14089.02	12280.82	16498.06
TCGA-B6-A0WS-01A-11R-A115-07	5529.19	4417.91	5275.5	5030.37	3860.24	2313.19	3321.25	3462.67	8694.6	5635.46	7662.75	7448.7	9592.99
TCGA-A2-A0YT-01A-11R-A109-07	10307.31	8257.44	8668.26	10670.21	10222.12	873.97	610.61	5477.75	14040.69	13857.3	11249.8	11415.3	14850.18
TCGA-A8-A08B-01A-11R-A00Z-07	2597.76	3346.32	4836.54	4832.99	6492.08	1705.68	2302.52	2637.65	8411.59	6849.9	5612.42	5847.79	12757.81
TCGA-A8-A07F-01A-11R-A00Z-07	1892.48	2715.1	3481.51	4221.92	4339.89	1228.15	1325.16	3041.09	7794.12	5604.52	7951.87	7765.36	6616.36
TCGA-A7-A3J0-01A-11R-A213-07	1866.26	4598.24	6322.88	6610.05	4620.28	1058.37	1143.54	3968.54	7655.33	9589.62	8056.89	8929.33	6757.43
TCGA-AR-A254-01A-21R-A169-07	5060.09	6566.35	4561.76	6024.41	4982.54	1102.29	1189.44	3379.14	6612.15	7022.24	6129.1	8163.81	9287.77
TCGA-B6-A0RE-01A-11R-A056-07	4009.68	4568.64	3799.73	5496.21	3264.99	771.62	1396.85	2563.97	6049.37	7854.46	6861.6	6761.22	5162.29
TCGA-AQ-A04L-01B-21R-A10J-07	5980.68	7082.37	7972.79	9099.52	4545.03	1144.16	1846.14	7117.78	8488.09	10324.59	12279.75	14312.38	12894.04
TCGA-A7-A2KD-01A-31R-A21T-07	4119.42	3436.49	3662.42	4466.1	3649.66	789.51	1149.49	2943	10966.31	5560.31	6911.31	5648.9	8805.08
TCGA-AN-A0FJ-01A-11R-A00Z-07	1605.82	4255.22	3793.64	4242.07	3039.43	660.04	556.34	3362.02	3164.82	6987.74	5443.86	5398.47	4560.26
TCGA-BH-A0DX-01A-11R-A115-07	7746.34	6906.46	8052.26	10904.99	7904.42	2313.49	3046.74	6709.64	13531.87	11460.89	14255.82	13367.66	15451.29
TCGA-E9-A3Q9-01A-11R-A21T-07	3924.25	4938.97	8503.66	6867.32	5588.47	997.51	1490.18	4924.98	12005.96	6879.22	9415.77	9368.62	13485.52
TCGA-E9-A228-01A-31R-A157-07	5117.5	8771.55	5715.67	6733.48	5095.9	1637.43	2119.99	5617.8	11032.79	12526.13	8125.04	8928.07	11387.32
TCGA-A8-A07I-01A-11R-A00Z-07	4644.42	5372.6	3883.96	5992.52	5782.97	1722.92	1417.66	2339.24	8127.82	8640.54	4583.93	5392.33	13252.35
TCGA-A8-A086-01A-11R-A00Z-07	6209.26	5066.82	4949.01	6115.92	4831.25	2228.9	3159.14	4302.06	11980.96	8289.7	8402.41	11151.02	11017.68
TCGA-AC-A3W6-01A-12R-A22K-07	5620.08	4730.13	6560.48	5928.53	2386.61	1254.88	3851.51	4445.18	11893.49	9865.27	12101.31	10300.18	8366.55
TCGA-BH-A203-01A-12R-A169-07	3229.27	7257.8	5293.33	10511.27	7922.4	1822.6	2589.8	3824.97	10975	11052.3	6742.1	12323.35	17982.23
TCGA-D8-A1JJ-01A-31R-A14M-07	3645.37	4834.98	4717.11	4898.26	4955.26	1124.16	1568.73	4451.42	8473.22	7956.38	7863.39	8186.55	11771.62
TCGA-XX-A89A-01A-11R-A36F-07	4063.15	5150.92	5994.93	7173.57	5162.1	1240.36	2009.31	5652.28	13538.99	8148.04	10329.67	11618.05	13153.91
TCGA-B6-A0RT-01A-21R-A084-07	3884.71	5485.59	6832.37	6459.22	4399.39	1552.07	2855.94	3057.49	8804.86	10748.18	7989.28	8731	9448.83
TCGA-AO-A0J3-01A-11R-A034-07	13006.38	10434.83	7347.67	17427.28	11554.39	2356.39	2675.18	9592.38	20256.71	26363.35	18486.97	28225.8	36199.17
TCGA-OL-A66K-01A-11R-A29R-07	2841.86	2698.41	5145.78	4486.35	1978.81	350.3	880.63	1975.84	6489	7080.59	9436.29	6599.07	5695.9
TCGA-BH-A202-01A-11R-A14M-07	4075.04	6447.38	6995.42	7716.98	6926.58	926.39	942.62	4586.1	8736.3	11546.98	9194.54	9392.34	14074.37
TCGA-A7-A4SA-01A-11R-A266-07	12753.86	9907.88	15085.8	10543.89	7230.41	2726.26	4496.32	7244.77	21280.37	18588.38	23566.57	16345.63	14460.19
TCGA-E2-A14S-01A-11R-A12D-07	10986.71	13358.76	10920.33	15362.6	10493.48	2004.14	2020.23	8450.48	16134.02	16932.34	12098.17	15857.04	19000.46
TCGA-E2-A1L9-01A-11R-A13Q-07	5160.96	5105.85	6145.57	7642.13	4711.05	1949.91	2966.11	4918.43	10313.19	9636.52	8470.63	10735.91	11927.7
TCGA-A2-A0EO-01A-11R-A034-07	7236.7	8993.34	13823.19	8495.86	6712.61	2241.28	2908.68	7171.01	16288.97	11141.89	17278.4	15495.67	15201.51
TCGA-AC-A2B8-01A-11R-A17B-07	5762.91	4809.36	5876.11	7224.45	6195.33	3087.92	4053.37	5009.77	13625.23	6333.68	9131.59	9224.99	9359.18
TCGA-A8-A085-01A-11R-A00Z-07	5665.95	12130.3	5800.33	12188.52	7256.98	1972.94	2841.67	4844.26	14570.22	24463.87	10503.9	25807.73	24645.33
TCGA-A2-A4S3-01A-21R-A266-07	10922.66	9997.37	11119.16	13170.68	7611.6	817.64	746.61	6958.72	6159.73	12197.21	11141.89	10906.65	7827.32
TCGA-C8-A12U-01A-11R-A115-07	5611.43	9578.94	8960.22	11379.67	6161.72	2177.03	3465.82	5955.31	17584.25	20030.4	12406.6	13600.29	14473.17
TCGA-D8-A1JA-01A-11R-A13Q-07	3071.32	2612.69	3281.99	5606.76	3025.94	2198.97	3698.09	3898.33	9721.71	9128.67	8960.15	7801.25	6564
TCGA-BH-A0DP-01A-21R-A056-07	5222.4	4430.58	7601.68	5411.73	4504.04	1641.55	2667.75	3435.02	7826.37	5183.56	7811.31	7426.18	7880.45
TCGA-A1-A0SO-01A-22R-A084-07	3974.49	9716.85	11821.44	13746.61	9825.4	1586	1297.09	7019.97	11201.49	16980.33	10057.27	20091.55	15442.58
TCGA-E9-A1ND-01A-11R-A144-07	3795.67	4031.39	5194.26	6297.4	3852.33	1740.44	2965.69	3908.97	9027.22	9680.01	6656.99	9164.38	11598.92
TCGA-E9-A22A-01A-11R-A157-07	6038.74	12873.05	16505.58	11910.95	8538.5	1935.28	2450.17	4694.79	20137.8	17033.14	14541.48	17651.1	22493.24
TCGA-AC-A2FF-01A-11R-A17B-07	5403.53	6093.01	6945.92	6836.31	4838.83	2356.28	4489.66	5034.76	10087.48	7563.21	8244.22	10315.99	17666.88
TCGA-BH-A0DO-01B-11R-A12D-07	5529.34	4569.8	6457.01	6939.17	4902.08	1845.5	2410.85	4985.78	12925.29	10564.8	14480.01	10408.36	9458.16
TCGA-D8-A1XT-01A-11R-A14M-07	3113.99	4326.98	3995.95	4649.94	4370.38	977.6	1203.6	3235.69	6682.83	6051.02	4382.59	4434.26	5544.91
TCGA-E2-A1BD-01A-11R-A12P-07	5856.8	6315.56	13408.23	7139.67	3603.95	1267.61	2466.06	5674.31	12136.74	8834.91	15040.11	12620.87	10055.44
TCGA-AO-A03P-01A-11R-A00Z-07	7670.23	13061.28	11091.4	11315.85	14202.44	2917.16	1527.1	4251.72	21018.4	15576.5	17752.8	23538.44	32095.03
TCGA-E2-A15A-01A-11R-A12D-07	5052.06	7530.55	8232.39	10317.59	6440.79	1034.96	1017.78	5708.83	7537.56	15577.55	9498.65	14025.86	16582.45
TCGA-A2-A04X-01A-21R-A034-07	6765.74	7856.69	4515.1	6664.45	3532.27	1245.94	2183.16	4336.66	12739.93	9409.12	6794.42	12493.78	9528.23
TCGA-B6-A0IC-01A-11R-A034-07	4593.79	6125.41	8053.6	8345.28	6699.62	1306.07	1411.06	7213.88	9942.25	16034.61	19837.22	17077.88	17961.74
TCGA-C8-A12Z-01A-11R-A115-07	3725.64	4251.63	4023.03	4786.42	3962	1581.6	2070.17	3919.78	9552.98	6344.93	6568.98	7401.71	10428.92
TCGA-AR-A1AJ-01A-21R-A12P-07	4422.14	5628.57	4730.71	6509.54	4244.17	1770.13	2230.13	4026.86	8298.27	9562.99	7324.85	7930.4	10289.31
TCGA-A7-A6VV-01A-22R-A33J-07	1654.56	1507.06	1845.36	4117.13	3193.11	816.23	1302.08	2650.62	6887.38	4032.35	5146.4	4898.73	5119.57
TCGA-AC-A6NO-01A-12R-A33J-07	3613.68	4124.98	5280.4	5503.75	4398.64	1542.71	2197.86	4163.39	9498.61	9164.26	7895.76	6503.2	8871.75
TCGA-EW-A2FW-01A-11R-A17B-07	2774.96	3774.49	5246.79	4221.29	2134.68	708.65	1340.27	3485.25	6268.39	7470.92	5159.54	8113.95	7585.29
TCGA-E9-A1RH-01A-21R-A169-07	6304.72	5899.4	5096.76	8089.26	6532.44	2633.03	4176.59	3004.59	9013.38	7007.15	5307.66	8781.58	14732.39
TCGA-A8-A09A-01A-11R-A00Z-07	8926.54	12285.33	10948.19	12082.13	12492.99	4223.95	4352.24	9101.57	19771.67	18925	16232.73	16170.84	20105.42
TCGA-A8-A091-01A-11R-A00Z-07	9739.94	9889.02	9468.1	10915.18	8581.32	6157.21	9597.22	7583.03	13879.3	10856.96	9449.92	15995.2	20174.56
TCGA-AC-A23H-01A-11R-A157-07	2284.04	3534.39	3512.61	5436.53	4084.97	2072.52	4081.01	3312.41	6297.24	6512.28	4706.36	8780.49	11624.88
TCGA-A7-A13H-01A-11R-A22K-07	4768.96	5753.44	7763.81	6588.3	3386.95	1801.43	4749	4516.58	11443.47	8196.47	10222.21	10331.59	12437.02
TCGA-B6-A400-01A-11R-A239-07	2674.55	3236.63	4264.29	6823.33	3839.93	774.3	1163.09	2420.82	6715.82	8491.66	6965.61	5732.35	6747.07
TCGA-D8-A1Y2-01A-11R-A157-07	4201.95	4668.22	5595.27	5106.79	1888.64	1032.17	3333.71	3379.46	10118.6	8138.44	10165.49	8790.2	6738.64
TCGA-LL-A440-01A-11R-A24H-07	6198.32	6430.45	9514.69	8856.91	5380.47	2423.47	5126.93	5561.86	13048.36	11450.06	11522.82	13701.55	14260.73
TCGA-D8-A141-01A-11R-A115-07	3945.21	3676.21	4358.79	5078.83	3964.97	1551.13	2123.94	3462.01	8611.64	6208.33	6482.79	7350.8	9638.97
TCGA-E9-A1RB-01A-11R-A157-07	6799.02	5884.3	5359.41	9211.01	5394.15	1758.7	3047.93	5041.05	14891.32	11367.34	12590.6	12307.3	15398.04
TCGA-EW-A1PC-01B-11R-A21T-07	1788.5	2113.85	2544.94	3046.98	2323.96	476.1	623.17	2176.52	5048.58	5773.15	4288.55	3907.51	4562.09
TCGA-A8-A081-01A-11R-A00Z-07	6210.1	4670.97	4160.57	6181.58	6147.74	1592.02	1888.12	3070.79	7088.41	6679.06	5228.78	6065.38	8419.93
TCGA-E2-A1II-01A-11R-A144-07	2683.04	2982.86	4368.27	4444.36	2395.48	618.28	991.14	2318.15	5748.75	8941.29	5520.66	5881.66	6756.26
TCGA-A7-A3RF-01A-11R-A22K-07	2423.47	4684.65	6936.59	9940.32	5653.86	1522.82	3250.32	5502.19	11246.13	12371.75	11919	12282.53	14164.43
TCGA-AO-A124-01A-11R-A10J-07	1391.12	2501.03	2274.98	4705.05	3623.62	330.11	276.44	2211.59	3850.99	8993.23	6175.46	7344.3	8393.24
TCGA-BH-A1FJ-01A-11R-A13Q-07	1932.97	2058.17	2549.81	3501.1	3187.08	670.35	805.85	1963.43	4121.11	3919.25	2855.89	3887.63	4505.64
TCGA-AO-A03V-01A-11R-A115-07	5960.68	5203.86	5325.44	4434.95	3337.32	2499.45	3950.05	3757.83	9380.94	5165.71	7144.48	8242.31	10544.7
TCGA-B6-A0X1-01A-11R-A109-07	4496.97	4497.03	3232.77	4559.06	3808.09	1075.67	1192.31	2502.46	4583.26	6052.69	3916.63	4458.45	4886.67
TCGA-BH-A0WA-01A-11R-A109-07	2255.14	4588.61	2223.43	4643.34	3743.66	1882.92	2302.91	2221.72	7932.52	6101.93	4446.77	4467.45	4736.21
TCGA-AR-A24S-01A-11R-A169-07	5487.29	12186.5	7677.11	10166.49	7789.07	1318.14	1149.63	7978.09	9836.51	15502.47	15734.27	14181.39	22078.9
TCGA-A8-A08X-01A-21R-A00Z-07	3649.91	4644.77	5004.34	5024.53	3019.91	1832.83	1951.57	4722.29	7450.44	9329.22	7895.97	8686.64	15245.42
TCGA-A8-A07P-01A-11R-A00Z-07	4538.7	6230.16	7633.24	5222.24	4896.33	1713.24	2207.01	3411.13	7720.95	7841.39	7110.37	7994.42	8960.79
TCGA-E9-A5UP-01A-11R-A28M-07	8032.44	8771.75	11141.9	7231.07	4709.06	2941.61	4187.01	5836.74	16910.32	13461	12825.64	11886.19	11928.23
TCGA-PE-A5DC-01A-12R-A27Q-07	8670.98	10016.52	14477.07	12892.74	6928.05	844.87	854.35	7649.35	11036.45	16411.85	19901.78	16593.46	14115.12
TCGA-C8-A12M-01A-11R-A115-07	5086.69	9537.42	8439.93	10043.94	10790.52	3767.29	4754.48	5800.64	13330.48	10384.88	9199.11	10501.86	11509.79
TCGA-BH-A0HF-01A-11R-A056-07	4766.88	4187.29	5878.94	6733.88	5796.06	1493.03	1861.72	4239.06	9270.68	7836.08	9014.57	8398.75	10001.56
TCGA-AR-A1AK-01A-21R-A12P-07	5027.14	4657.09	3850.4	5715.45	4443.39	1309.27	1417.58	3493.47	12392.48	9112	9937.42	8865.03	13086.95
TCGA-A2-A0SX-01A-12R-A084-07	3130.78	3765.69	4829.53	3319.54	2481.64	685.86	1067.28	2042.41	4653.35	4795.19	3170.45	5109.35	6695.15
TCGA-BH-A0HB-01A-11R-A056-07	10939.61	14823.18	16386.05	13110.04	8904.84	2709.45	3871.5	10584.07	15837.96	17325.74	23346.79	18453.39	19361.33
TCGA-3C-AAAU-01A-11R-A41B-07	3278.42	4485.92	5242.94	8976.96	8897.93	3177.49	3786.14	4565.1	17099.42	15614.09	9223.96	10097.47	11263.27
TCGA-A2-A0YL-01A-21R-A109-07	3627.66	3303.54	4905.29	4340.98	3826.53	1522.23	1795.2	3246.44	8953.24	4571.33	6243.45	6183.74	7156.93
TCGA-AN-A0FY-01A-11R-A034-07	3840.55	4029.87	4392.86	7605.62	4468.75	1922.75	3445.5	5197.64	12029.72	13633.55	11907.56	14486.13	14548.12
TCGA-AR-A0TZ-01A-12R-A084-07	3142.81	3347.38	3534.15	4843.55	3769.98	885.01	1461.34	2971.51	8958.94	7061.32	7505.25	7484.27	12229.95
TCGA-A7-A0CD-01A-11R-A00Z-07	5430.2	4901.32	3735.57	5640.16	4315.82	688.43	758.59	2681.78	6212.61	5989.21	6440.91	7279.89	6872.15
TCGA-AN-A041-01A-11R-A034-07	8980.1	11635.84	13777.1	9845	6358.85	1790.02	2529.26	6729.51	11484.16	12468.07	11189.11	18128.22	25611.76
TCGA-A2-A3KC-01A-11R-A213-07	4222.79	2932.33	3822.94	4861.6	3716.95	705.5	771.74	3381.28	8485.48	5806.79	7403.47	6607.16	5622.12
TCGA-BH-A0BT-01A-11R-A12P-07	8462.48	8073.28	10329.81	8134.77	3956.34	1528.76	3439.34	5246.2	15379.71	9038.42	11871.73	13139.34	13022.31
TCGA-A8-A07G-01A-11R-A034-07	8417.35	7765.56	10103.45	8081.79	4704.39	3185.75	6076.5	5712.03	11030.87	9864.16	10197.67	13863.35	22557.12
TCGA-A8-A0A4-01A-11R-A00Z-07	5614.32	3645.97	2863.85	4175.54	3293.16	1504.39	1782.42	2798.06	11256.54	5932.56	8768.99	6080.83	5870.94
TCGA-BH-A18K-01A-11R-A12D-07	10012.01	8913.79	7370.71	8885.91	6232.87	2801.94	3315.01	6213.08	15572.02	11886.25	13654.8	12258.31	12302.24
TCGA-AR-A24R-01A-11R-A169-07	5347.83	5417.33	5941.74	6769.81	5057.02	2724.18	4459.52	5100.89	16357.64	12678.64	9771.75	12117.13	23432.46
TCGA-BH-A5IZ-01A-11R-A27Q-07	2177.19	4105.88	4590.29	3810.52	2065.04	387.67	561.62	1994.29	4603.11	7628.82	6287.67	6216.26	5494.85
TCGA-D8-A1JL-01A-11R-A13Q-07	2014.25	2062.49	1699.64	4888.94	3044.73	978.53	1601.2	1210.32	5342.8	5071.5	1901.86	4660.8	6610.1
TCGA-B6-A0RV-01A-11R-A084-07	2112.79	2167.09	3337.76	2931.58	1802.25	965.84	2527.9	2201.05	5907.89	5190.67	5198.35	5153.23	5689.11
TCGA-EW-A1IZ-01A-11R-A13Q-07	3377.11	4252.41	7204.4	4589.58	3098.51	927.54	1428.35	3790.58	9886.85	7030.84	8049.96	7401.39	7927.13
TCGA-A1-A0SG-01A-11R-A144-07	7029.37	7168.9	7991.82	8398.96	7326.02	2549.2	3004.81	4758.02	13006.61	8150.3	8621.27	10978.23	11144.84
TCGA-AR-A0TR-01A-11R-A084-07	2053.38	1269.87	1525.76	1771.95	1454.75	691.54	960.95	1524.18	2582.53	2640.58	3040.24	2895.22	3945.21
TCGA-E2-A1LK-01A-21R-A14D-07	5791.62	8086.5	5681.9	7513.88	7244.86	3789.69	4939.19	7279.12	16941.01	12714.53	19965.84	10712.85	11151.14
TCGA-E2-A1L7-01A-11R-A144-07	4414.38	7444.36	6299.47	7763.75	4847.37	831.47	867.79	4997.2	7993.17	11980.88	12253.64	12324.01	13259.64
TCGA-A2-A1G4-01A-11R-A13Q-07	5784.48	4700	4625.3	7573.86	5066.89	2830.82	4828.82	4410.92	13739.53	9292.26	10647.53	14020.62	21708.9
TCGA-AN-A0AL-01A-11R-A00Z-07	5403.92	11625.46	13664.62	11881.42	8655.54	1023.58	799.55	5612.35	9627.85	15392.08	12475.17	12071.47	12223.42
TCGA-BH-A18I-01A-11R-A12D-07	3632.07	3378.12	4878.54	5980.97	4720.21	1999.46	2714	4236.04	11145.81	6375.56	8497.79	8832.79	9765.06
TCGA-AN-A046-01A-21R-A034-07	5058.99	8039.79	9455.36	9381.54	5346.44	1542.31	2225.96	7112.09	12523.68	17815.03	11926.01	18379.29	20870.73
TCGA-OL-A5RV-01A-12R-A28M-07	2337.77	2547.38	4488.1	3813.01	2517.22	599	786.34	2245.25	5642.07	4738.26	5738.28	4676.81	5148.75
TCGA-A8-A092-01A-11R-A00Z-07	5508.03	6896.4	5322.52	6788.64	5494.32	1760.26	2038.66	4991.94	7742.08	8333.06	7939.73	11278.21	11229.81
TCGA-LQ-A4E4-01A-11R-A266-07	14060.5	12219.73	17073.32	12651.49	7609.32	3734.07	7605.84	9308.29	26547.94	14195.77	19574.4	17933.07	15243.99
TCGA-A8-A090-01A-11R-A00Z-07	3313.23	3484.94	3655.53	4890.79	4895.29	1301.4	1241.09	2669.18	7446.2	6033.13	5074.66	4851.67	6074.23
TCGA-A2-A04W-01A-31R-A115-07	10343	9015.4	12202.81	16490.01	9899.37	2282.75	3279.22	7020	17789.49	18121.1	15702.87	19606.46	20310.79
TCGA-3C-AALK-01A-11R-A41B-07	8077.11	9771.8	7753.11	8859.99	7303.92	1133.57	1116.84	7239.56	12382.5	12864.73	10548.25	11852.86	9874.04
TCGA-AC-A3YI-01A-21R-A239-07	7446.66	6348.05	9045.62	8205.16	5079.54	1884.23	3492.33	5441.89	15030.58	10994.86	13658.28	13847.18	13342.41
TCGA-D8-A1JN-01A-11R-A13Q-07	6709.48	4458.2	7438.04	5041.24	3425.75	1571.59	3141.41	3879.16	11100.25	6317.39	11003.64	7792.46	8915.81
TCGA-A8-A06X-01A-21R-A00Z-07	4755.12	6278.6	5578.02	6741.09	5070.85	1913.6	2855.49	4706.91	9125.74	12797.72	12645.9	10605.84	11456
TCGA-EW-A1PF-01A-11R-A144-07	4655.61	5368.99	5242.5	10668.69	7612.93	2371.21	3392.73	5378.98	13313.38	11106.68	11235.26	14740.13	18528.64
TCGA-BH-A1F0-01A-11R-A137-07	4056.37	5212.05	4575.08	6352.26	4670.53	2053.38	3639.79	3829.12	8777.57	8662.91	6327.77	7285.59	10435.71
TCGA-AC-A2QI-01A-12R-A19W-07	3350.78	3875.42	7647.03	5068.01	3065.59	1770.69	3748.29	2736.16	9056.86	8297.5	8469.26	8069.47	7452.82
TCGA-BH-A28Q-01A-11R-A16F-07	2630.82	2798.84	3750.14	3996.57	3536.19	997.44	1133.65	3149.91	10488.99	5761.34	6978.09	6106.61	7059.15
TCGA-E2-A1BC-01A-11R-A12P-07	7570.79	6643.59	6598.64	8803.84	7828.99	2372.88	2791.21	5369.29	14994.29	8981.63	12007.4	12918.74	13166.77
TCGA-E9-A1R5-01A-11R-A14M-07	6417.25	8622.82	7831.56	9706.02	8954.25	3974.86	5474.99	8133.23	17380.98	12079.85	12865.81	15749.93	22655.01
TCGA-BH-A0BG-01A-11R-A115-07	4924.97	9037.64	7285.88	7494.92	5145.88	1774.18	2722.65	3936.77	10251.66	10475.92	4963.74	7748.12	9566.86
TCGA-E9-A1R6-01A-11R-A14D-07	5845.14	4934.68	5573.63	7544.56	4205.62	1826.4	3834.42	4530.34	8013.93	9308.49	9307.22	10394.16	10408.19
TCGA-BH-A1EO-01A-11R-A137-07	4426.4	5107.19	4571.57	7221.79	4936.07	1783.52	2503	3989.46	9068.63	7019.2	5609.75	7756.6	9887.84
TCGA-E2-A15P-01A-11R-A115-07	8614.42	7807.45	5934.92	10987.54	8606.5	3464.71	4712.81	6800.42	20518.95	11069.1	14698.47	15030.51	20462.77
TCGA-AC-A3BB-01A-21R-A19W-07	2441.04	2893.62	4820.96	3467.97	1473.49	484.62	1157.64	1980.36	6201.71	4459.19	8300.77	5814.94	4247.54
TCGA-C8-A12Q-01A-11R-A115-07	2678.65	2858.49	2809.01	4613.79	4310.41	1005.88	1004.49	2490.67	9747.46	7315.95	6659.45	5749.4	8051.67
TCGA-BH-AB28-01A-31R-A41B-07	3870.68	3590.03	4949.95	5319.22	3972.3	1416.29	2160.3	2583.72	9181.33	7777.71	6298.3	7156.58	6756.7
TCGA-A8-A07S-01A-11R-A034-07	6446.29	5008.88	4457.42	5683.87	3109.47	1712.47	3111.81	3903.6	7884.82	7172.13	6219.68	8998.55	13791.55
TCGA-BH-A0DD-01A-31R-A12P-07	3218.59	3528.71	2589.72	5297.8	3660.53	390.44	395.69	1866.41	6357.8	8562.41	7530.57	7001.7	8853.56
TCGA-E9-A22D-01A-11R-A157-07	4047.19	5374.34	4968.84	6646.41	2630.95	871.39	2163.74	4399.55	8344.51	11480.23	9488.29	11307.83	10082.34
TCGA-BH-A0AU-01A-11R-A12P-07	7902.75	10345.46	8009.2	9790.62	7404.83	1669.97	1953.97	5432.95	13316.71	11106.08	7442.46	9554.91	15108.29
TCGA-E9-A247-01A-11R-A169-07	7933.17	8917.87	6780.82	9668.75	4482.96	1621.39	2843.03	8293.18	14087.68	22345.86	20184.47	17783.35	19486.95
TCGA-A2-A0T7-01A-21R-A084-07	4776.76	4550.82	4382.6	4599.29	3534.69	1002.54	1551.43	3680.1	9039.78	6964.33	7958.93	7661.74	11262.86
TCGA-AO-A0J8-01A-21R-A034-07	5470.39	4261.29	5147.81	4932.45	3021.69	1536.59	2529.28	3234.57	9004.33	5740.42	7346.14	6236	9841.56
TCGA-PL-A8LZ-01A-31R-A36F-07	4372.62	4654.44	2939.75	4620.46	3678.91	1458.91	2156.81	1920.43	9045.8	7922.15	4750.12	5170.91	4691.83
TCGA-BH-A209-01A-11R-A157-07	6846.32	9825.85	4898.13	9691.22	4536.28	2426.32	6179.57	4913.56	6253.22	6067.87	5397.11	10108.43	21206.95
TCGA-BH-A0EB-01A-11R-A034-07	3338.4	3454.64	3313.2	5589.39	4127.38	1405.73	2232.62	4227.45	10989.9	6317.94	8120.04	9489.18	10274.31
TCGA-EW-A1P1-01A-31R-A14D-07	7925.02	8903	11097.82	10055.97	9040.08	2606.72	3770.56	7239.54	13702.13	11305.66	10953.5	15629.89	19262.37
TCGA-D8-A1XK-01A-21R-A14M-07	986.85	3094.4	3626.24	2709.44	1928.94	315.26	338.78	1563.33	2117.8	3971.55	2673.02	3543.08	5196.14
TCGA-AR-A24L-01A-11R-A169-07	7172.81	7865.34	6886.75	9375.24	7111.09	1945.17	2824.83	5750.52	11833.2	11865.03	9706.13	12821.83	21010.54
TCGA-AC-A8OR-01A-21R-A41B-07	3086.79	3076.23	6780.56	4042.93	3041.99	1010.24	1614.13	3543.57	8478.66	7835.24	7989.27	7370.06	6080.2
TCGA-B6-A40C-01A-11R-A239-07	14633.94	18475.21	16250.52	12077.94	5998.89	2268.51	4560.42	8996.47	19269.46	25556.75	16137.72	22153.05	24362.77
TCGA-A8-A08T-01A-21R-A00Z-07	9675.14	7880.34	9991.63	11058.49	8847.23	3496.58	5510.49	5959.42	12487.02	10248.82	9720.72	12546.12	13651.76
TCGA-BH-A18R-01A-11R-A12D-07	3174.26	6757.26	7976.77	10327.54	8822.53	1844.16	2001.15	7330.69	11194.86	13184.96	11480.43	15150.57	15653.57
TCGA-BH-A1F5-01A-12R-A13Q-07	13128.16	13650.94	14397.93	13477.73	8024.9	4597.6	7964.3	10970.41	21945.98	15920.37	20155.83	22447.57	20906.82
TCGA-E2-A1AZ-01A-11R-A12P-07	4654.63	17907.81	8260.06	9058.34	7535.02	2568.38	3481.38	5017.47	6050.26	10192.81	5698.71	20761.69	35653.74
TCGA-5L-AAT1-01A-12R-A41B-07	4238.18	3061.98	5937.95	3904.58	1693.21	935.71	2837.6	2422.36	8661.08	7083.09	8952.66	7041.05	4452.26
TCGA-BH-A0DZ-01A-11R-A00Z-07	2215.96	3534.49	7344.46	4094.12	2898.57	1160.69	2714.04	3658.96	8365.64	6764.53	7273.64	9124.08	11909.58
TCGA-OK-A5Q2-01A-11R-A27Q-07	2868.87	3006.13	4905.71	4534.61	2193.55	949.49	2053.12	3201.56	8664.65	5798.69	7071.06	6991.91	6004.87
TCGA-A8-A093-01A-11R-A00Z-07	3169.65	4550.98	5049	4658.29	3918.16	1562.1	2067.23	4640.8	8400.7	6301.69	8276.23	8364.62	7708.44
TCGA-A2-A0CS-01A-11R-A115-07	6140.35	6477.81	8374.07	6987.35	2883.87	505.2	486.29	4446.51	4619.46	7222.15	10872.03	10866.99	8389.11
TCGA-E9-A295-01A-11R-A16F-07	5527.34	5786.27	8491.88	8143.96	5595.55	1750.8	2788.3	6155.98	17181.87	11406.25	17678.63	10829.24	12106.39
TCGA-A8-A09X-01A-11R-A00Z-07	2698.51	4189.31	3896.06	7064.95	7331.62	2249.02	2471.4	4718.49	14726.51	10986.25	7621.36	10047.11	19063.55
TCGA-OL-A5RU-01A-11R-A28M-07	1695.38	2094.65	4072.6	3023.94	1601.84	633.3	1191.88	2242.03	5461.78	4064.87	5100.06	5285.9	3026.49
TCGA-AO-A0JI-01A-21R-A056-07	6140.4	10372.36	12250.03	8542.06	7849.02	1947.08	2056.66	5669.46	9975.81	10742.5	8382.03	11716.17	12319.45
TCGA-A2-A0T2-01A-11R-A084-07	5819.06	12126.76	9395.43	14419.55	10747.16	2244.23	3141.53	10405.4	18984.39	24483.6	15566.1	22682.65	23488.71
TCGA-AN-A0XS-01A-22R-A109-07	6263.48	4856.01	7017.99	6551.64	4676.05	1475.94	2188.84	4944.19	10489.03	7295.72	8985.62	10166.89	10534.2
TCGA-B6-A1KC-01B-11R-A157-07	13905.32	17571	10834.06	25154.45	16881.49	4992.87	7328.78	13091.84	37706.32	37301.8	26179.48	35225.75	54228.45
TCGA-E9-A1R0-01A-22R-A16F-07	5040.01	5441.17	9304.41	6431.31	3734.26	1658.87	3734.2	4320.19	11438.18	8193.55	7925.32	9447.67	8581.2
TCGA-A8-A09Z-01A-11R-A00Z-07	3690.17	4042.32	4685.67	5033.68	4028.31	1453.97	1887.88	2949.7	10576.26	5742.52	6478.05	6997.65	8625.54
TCGA-C8-A1HM-01A-12R-A137-07	3340.92	4091.62	4013.4	6317.7	3640.43	794.79	1005.22	5634.33	11388.32	9922.03	9198	11175.28	13274.21
TCGA-A2-A1G6-01A-11R-A13Q-07	3149.9	3032.54	7196.08	4193.2	1967.17	901.94	2618.92	2942.82	7625.79	5397.03	6242.74	5639.99	4676.55
TCGA-A8-A0A9-01A-11R-A00Z-07	4674.6	5922.81	5296.34	6801.65	6380.43	1565.37	1499.4	6275.02	9702.3	9194.82	7584.43	9394.48	8155.57
TCGA-A7-A6VY-01A-12R-A33J-07	1549.51	3100.37	2480.66	3765.33	2238.82	752.07	1344.01	2087.69	4463	6997.03	5523.01	3998.09	4147.95
TCGA-A2-A0YE-01A-11R-A109-07	961.26	3047.84	1413.72	5698.86	4506.48	1941.78	3286.62	2874.97	8293.75	9868.47	5689.77	6466.44	8926.28
TCGA-E2-A14X-01A-11R-A115-07	2239.66	3714.03	5329.16	7633.88	5322.18	2346.55	4051.73	4419.84	8276.54	14613.18	9944.45	9369.33	12593.78
TCGA-OL-A5D7-01A-11R-A27Q-07	3337.53	5816	6173.57	6929.99	2996.02	1061.12	1834.52	3228.33	8135.89	10973.2	10806.11	10277.69	6852.86
TCGA-BH-A0AW-01A-11R-A056-07	12043.34	11006.19	13037.23	12168.65	9572.92	1307.85	1112.67	6326.66	8969.45	11377.5	11461.36	13908.54	15840.55
TCGA-BH-A0W4-01A-11R-A109-07	4535.36	3914.43	4612.34	4781.76	3651.53	1602.58	2123.22	3329.06	10212.33	5633.3	7789.16	7343.66	8215.52
TCGA-XX-A899-01A-11R-A36F-07	3226.73	5463.57	7817.32	7789.76	5407.13	1822.54	2924.42	6322.11	11976.61	10900.01	8068.82	12454.16	11174.23
TCGA-E9-A1RA-01A-11R-A14D-07	3614.68	4252.06	5369.88	6765.61	5204.86	1603.14	2505.45	5981.12	10079.63	10769.15	13661.52	11557.84	12029.99
TCGA-E9-A1NI-01A-11R-A14D-07	4659.67	8604.09	13142.43	10137.55	9943.3	1320.33	1196.33	5633.88	12253.38	14612.2	7485.06	10839.54	12916.98
TCGA-BH-A0EA-01A-11R-A115-07	6321.3	6224.48	7096.71	9069.76	6854.38	2515	3227.54	6413.17	13613.12	9054.02	11161.5	12256.14	12341.27
TCGA-LL-A5YP-01A-21R-A28M-07	1927.21	3156.57	4580.35	3830.16	1754.35	351.92	792.82	2027.65	4927.88	5360.27	5560.17	5662.41	3874.77
TCGA-BH-A0DL-01A-11R-A115-07	5442.25	4925.55	3503.19	5643.58	3983.13	2068.85	3139.64	3249.29	8573.61	6508.37	7192.12	8261.37	9350.08
TCGA-AC-A7VB-01A-11R-A352-07	7369.92	12958.77	5809.78	6591.82	4839	1896.63	3195.33	4059.73	7856.3	10248.82	5802.43	6246.74	4207.94
TCGA-GM-A3NW-01A-21R-A22K-07	5547.42	9313.54	11022.26	9982.6	5042.29	1865.87	4264.1	7608.22	16671.55	12790.27	12695.52	15128.13	16357.25
TCGA-A7-A26G-01A-21R-A169-07	3250.78	10676.05	4691.16	8151.67	5949.23	1569.48	1815.49	4746.13	12930.24	13116.25	11058.28	12632.31	16752.95
TCGA-B6-A0I8-01A-11R-A034-07	6107.63	7449.81	9430.02	10839.84	7403.83	3731.48	5047.04	8551.27	21303.94	22340.33	15589.15	19631.53	27616.02
TCGA-C8-A12W-01A-11R-A115-07	1498.07	2109.22	1903.54	2804.65	2643.39	762.32	748.24	2127.62	6667.55	4630.93	3851.19	3985.92	3035.1
TCGA-D8-A1XS-01A-11R-A14M-07	4992.82	8086.09	6717.39	7489.05	5391.89	1429.36	2244.12	4394.6	11460.97	13277.03	6906.54	10338.55	15828.02
TCGA-B6-A0RQ-01A-11R-A115-07	5085.01	5507.83	7754.82	8077.94	5834.83	3030.24	4174.86	5526.34	12202.54	7949.59	9420.2	10164.25	9765.86
TCGA-BH-A1FB-01A-11R-A13Q-07	4092.06	4337.27	5710.48	5804.79	5278.5	2324.82	2883.4	4401.09	8843.72	6219.06	6787.42	7848.88	8498.95
TCGA-AR-A2LN-01A-21R-A18M-07	3771.22	3302.28	4223.61	3621.71	3019.13	1656.94	2320.95	2625.38	7612.45	4167.66	4961.38	5745.35	5178.37
TCGA-B6-A0RM-01A-11R-A084-07	4418	6253.08	7621.48	10550.5	8016.38	4119.61	7508.21	7176.39	11415.99	8710.42	10985.12	14539.36	20737.62
TCGA-AC-A4ZE-01A-11R-A41B-07	8005.84	8526.5	10629.01	11242.22	9054.81	1726.39	1992.26	5823.8	15016.28	13520.88	10823.55	11620.51	11075.44
TCGA-D8-A142-01A-11R-A115-07	2130.33	3842.94	3119.53	6298.64	4270.5	1504.57	2278.51	4496.95	6685.18	7818.04	4497.06	8050.83	9324.77
TCGA-A2-A4S0-01A-21R-A266-07	1703.74	3241.44	6950.69	7036.42	5223.05	2048.27	3033.07	4508.2	10599.26	9516.87	8626.27	10005.68	8388.11
TCGA-AO-A12H-01A-11R-A115-07	6634.92	6265.04	8571.97	12383.37	10330.87	2798.69	3198.95	5898.84	22081.19	14779.01	12968.36	13862.84	19332.66
TCGA-C8-A1HE-01A-11R-A13Q-07	1950.46	1817.1	2612.11	3705.48	3090.73	720.48	758.79	2328.26	6166.18	4319.87	4377	4823.45	6211.74
TCGA-BH-A1ET-01A-11R-A137-07	5041.69	5246.79	3844.07	8253.12	7147.45	1746.61	1980.69	3907.1	11226.38	6595.77	7290.18	8534.05	11771.22
TCGA-A8-A094-01A-11R-A00Z-07	2682.23	3282.84	3639.46	5128.42	6090.96	1673.72	2423.52	3448.4	11262.55	9720.72	8883.2	8020.62	16350.53
TCGA-AR-A2LO-01A-31R-A18M-07	6238.55	5157.51	4739.84	6645.79	4241.19	2169.92	3787.37	4225.75	10235.16	8655.26	10234.42	10412.1	8428.22
TCGA-A2-A0T0-01A-22R-A084-07	5229.73	7495.48	9500.7	9093.13	5708.25	2935.69	5668.22	5326.02	10899.37	12500.25	9174.34	11977.82	11403.56
TCGA-A2-A1FZ-01A-51R-A14D-07	5732.17	4902.01	6625.79	6299.34	4867.81	1455.16	2111.61	4192.47	11295.79	5703.57	7332.38	8860.74	10638.61
TCGA-D8-A1JI-01A-11R-A13Q-07	3999.76	3611.1	3313.88	4954	3692.24	1534.82	2444.03	3424.47	10794.43	7462.18	7926.46	7661.64	9077.11
TCGA-E2-A15F-01A-11R-A115-07	9428.54	9589.33	6687.89	12573.28	8553.37	3410.97	4172.55	7544.19	12638.67	9298.54	12720.63	14029.93	15834.09
TCGA-A2-A0D3-01A-11R-A115-07	4253.87	5416.24	7334.79	6746.88	5726.77	2652.67	3879.04	3687.93	8360.88	6447.39	6036.74	7986.45	9295.81
TCGA-A2-A0YC-01A-11R-A109-07	4930.28	5692.98	5725.23	9706.99	8235.11	1876.39	2201.1	3998.72	15511.71	13675.26	9966.02	10368.27	11775.49
TCGA-BH-A0B9-01A-11R-A056-07	1627.2	1529.73	2328.47	1540.66	1292.71	517.85	813.33	1017.81	3499.3	2936.84	2558.27	2368.53	2934.06
TCGA-BH-A0H5-01A-21R-A115-07	2779.29	2675.33	4457.16	3363.94	2300.58	918.3	1460.41	2232.17	5035.45	4071.02	4432.66	4787.31	6048.01
TCGA-E2-A2P6-01A-11R-A19W-07	9291.77	10859.95	10050.06	14673.88	9414.68	3433.49	5300.94	9449.37	26234.48	21551.94	18083.25	23122.56	29470.89
TCGA-A2-A0ST-01A-12R-A084-07	2909.04	4372.83	5085.25	5432.22	3916.07	1124.63	1897.6	3327.75	6567.08	8775.37	6208.1	6734.62	7127.74
TCGA-D8-A73W-01A-22R-A352-07	4429.27	4122.64	4020.29	5015.55	4194.27	1810.47	2308.15	3490.68	10598.46	6601.88	6543.82	6197.81	7042.68
TCGA-E9-A1NE-01A-21R-A14M-07	6515.25	7719.53	4810.36	8684.84	8093.47	1549.17	1846.01	4643.95	12423.77	9123.52	10248.13	11841.34	18418.88
TCGA-C8-A12P-01A-11R-A115-07	5121.57	4812.19	4212.97	9432.6	6459.43	1551.52	1800.41	5414.53	13495.42	12621.44	15057.21	11718.23	16716.48
TCGA-C8-A134-01A-11R-A115-07	7276.73	5903.79	4961.06	11603.29	8179.45	1358.95	1582.79	3587.65	8403.68	10622.3	6265.75	8438.68	11121.53
TCGA-E2-A1LI-01A-12R-A157-07	7075.3	17528.8	16885.47	10823.17	8025.7	2562.67	3821.13	7979.23	13868.96	14556.77	10728.42	22820.06	23989.68
TCGA-A1-A0SN-01A-11R-A144-07	3636.72	3676.61	3439.99	5053.25	3830.45	1239.91	1725.18	3389.27	9118.39	7881.2	5434.94	7678.88	9350.43
TCGA-AC-A62Y-01A-11R-A29R-07	3284.53	3025.48	7309.29	5059.48	2407.39	1273.37	3656.2	2909.51	11079.6	7443.45	11059.89	8978.27	7312.29
TCGA-AO-A0JJ-01A-11R-A056-07	3553.33	4262.97	5769.71	5560.56	4898.33	920.86	1060.59	3729.2	8443.73	6929.54	7406.16	7331.03	7712.65
TCGA-BH-A1FD-01A-11R-A13Q-07	5859.54	6566.63	5422.18	9997.04	6439.52	1943.59	2966.94	4175.58	9486.01	12532.95	8374.55	11373.56	16515.7
TCGA-AN-A0FL-01A-11R-A034-07	4863.44	20145.34	17695.8	14283.14	7968.42	1396.6	1318	19404.94	8617.19	33234.57	11382.59	17594.39	14632.46
TCGA-D8-A1JF-01A-11R-A13Q-07	5435.86	7954.7	8966.76	12141.42	8956.65	3725.14	5705.23	7003.15	14870.33	14719.72	11644.19	15721.8	21524.04
TCGA-A8-A08S-01A-11R-A034-07	9162.34	7760.98	5560.95	9517.34	5423.22	3296.94	5858.32	5744.11	8919.47	10175.91	7103.29	14657.12	22861.57
TCGA-C8-A274-01A-11R-A16F-07	8555.12	8027.31	5701.29	11877.01	9885.71	1536.98	1649.9	7466.38	24344.4	11883.2	20446.56	18393.32	23689.14
TCGA-D8-A3Z6-01A-11R-A239-07	5440.67	6036.91	7683.97	7689.09	4543.34	1254.63	1941.67	5456.16	16869.67	15663.36	15933.52	14644.4	16344.35
TCGA-AO-A03O-01A-11R-A00Z-07	1647.74	2034.43	2723.94	2704.73	2043.13	328.77	269.26	2521.33	3785.04	5375.06	7869.34	4392.29	7256.67
TCGA-C8-A8HQ-01A-11R-A36F-07	2672.08	3854.77	6225.56	6047.43	4038	1464.61	2702.95	3532.6	11306.66	11024.19	8540.22	10537.69	10517.71
TCGA-E2-A155-01A-11R-A12D-07	4406.45	7038.21	5972.87	9741.55	7095.22	1258.31	1307.13	6751.96	10564	14814.06	10215.56	10755.62	13896.59
TCGA-AC-A5EH-01A-11R-A28M-07	2520.65	2839.12	4343.03	2578.42	1200.81	497.34	1112.82	1222.08	5000.5	4478.36	3999.25	2994.41	2325.28
TCGA-S3-AA17-01A-11R-A41B-07	9197.05	11037.59	5282.64	10509.85	10423.3	1449.37	1277.08	8762.18	15742.19	16383.01	14732.37	12703.59	9763.19
TCGA-GM-A3XL-01A-11R-A22U-07	3154.41	4960.2	6200.32	3967.4	1472.73	641.94	1675.57	2579.26	5352.68	9184.03	5177.48	4344.37	3052.37
TCGA-AO-A12A-01A-21R-A115-07	3535.65	3565.71	4862.04	5265.48	3918.75	1121.01	1610.56	3368.16	9460.01	6257.45	6708.03	7335.48	12125.81
TCGA-D8-A1JU-01A-11R-A13Q-07	3454.97	3371.17	4331.71	3836.91	3076.44	1449.8	2662.37	2704.11	7176.08	4210.12	5230.46	5785.42	6457.17
TCGA-BH-A0HO-01A-11R-A034-07	2809.3	3528.49	3958.14	4299.38	2940.88	610.84	820.48	2291.14	5338.62	5822.57	9095.53	8093.11	9328.76
TCGA-A8-A0AB-01A-11R-A034-07	3610.34	3707.66	5435.22	7002	4741.09	1941.55	3039.78	3677.5	12304.12	10201.83	10024.9	12281.12	16080.55
TCGA-AR-A0TQ-01A-11R-A084-07	3800.05	5037.82	3988.68	6153.43	3895.39	2307.37	3759.43	5561.93	10430.67	12617.82	7373.77	11848.32	11131.7
TCGA-B6-A0RG-01A-11R-A056-07	6952.64	6312.66	5850.71	8363.31	8379.22	2132.03	2015.45	5001.87	16363.37	9391.63	10902.21	11697.52	17271.05
TCGA-B6-A0WW-01A-11R-A109-07	8379.99	9124.54	6608.48	7835.46	6840.32	1882.22	2461.73	6745.91	13811.72	10497.23	11737.63	12523.31	14279.49
TCGA-BH-A0GY-01A-11R-A056-07	4883.92	6613.2	11947.53	9072.19	7675.36	2457.55	2602.83	5978.24	14566.58	16058.74	16280.54	14663.56	24330.45
TCGA-AR-A24H-01A-11R-A169-07	1342.04	4311.9	5667.55	6338.2	5486.13	1677.87	2065.17	3300.66	7341.72	8597.02	5163.4	7296.68	10495.35
TCGA-E2-A14R-01A-11R-A115-07	4152.6	6185.59	12183.61	10343.59	4198.46	1190.86	2819.41	5523.56	13034.5	19140.28	15507.02	15278.3	12322.06
TCGA-AO-A0J5-01A-11R-A034-07	4387.29	5170.69	5926.92	9691.22	6570.55	1778.71	2379.09	5484.75	13942.42	14771.75	7817.3	13504.3	16228.68
TCGA-A2-A0D1-01A-11R-A034-07	15105.12	11099.22	11027.69	16388.71	7883.69	2305.24	4390.8	6599.83	15876	14487.78	14511.02	17228.31	18816.88
TCGA-B6-A0RN-01A-12R-A084-07	5792.41	4620.96	5851.65	4494.72	3098.74	1504.78	2804.13	4815.97	10103.09	6956.48	10155.01	9630.83	8218.66
TCGA-AC-A6IX-01A-12R-A32P-07	7639.07	6426.46	7333.72	8156.36	4077.51	1122.05	2891.5	4528.16	9485.06	8108.74	7852.54	12112.4	13889
TCGA-BH-A0E9-01B-11R-A115-07	7304.96	5333.67	5643.87	7617.31	5256.59	1431.4	1878.4	4635.17	11013.29	7720.94	11274.62	9170.7	11133.03
TCGA-LD-A7W5-01A-22R-A352-07	5962.37	4955.03	6205.45	6807.97	4077.36	1842.32	3487.37	4250.49	10510.62	7270.4	11098.04	8130.49	9709.28
TCGA-AR-A24V-01A-21R-A169-07	5094.66	4526.7	5639.06	4972.13	3555.17	1584.63	2612.26	3256.51	12079.92	9080.74	9544.25	9157.85	13276.45
TCGA-A8-A08C-01A-11R-A00Z-07	2774.46	3574.83	6828.88	4644.12	4590.2	1619.54	2399.83	3694.05	6307.69	6210.48	5590.34	6975.65	10148.79
TCGA-AO-A1KT-01A-11R-A13Q-07	4625.18	4179.83	5574.51	7744.93	2557.93	969.82	2725.3	4453.95	9654.44	16333.29	11747.13	11584.81	10244.89
TCGA-LL-A73Y-01A-11R-A33J-07	2402.99	3737.29	5657.2	5526.56	4998.69	1642.02	1943.64	4307.07	8011.02	7448.16	5101.23	7390.89	8875.39
TCGA-B6-A0RH-01A-21R-A115-07	4185.04	4945.79	3647.6	4669.52	3422.81	1183.07	1577.19	3051.92	9665.94	8155.93	7657.05	6081.86	6968.69
TCGA-A8-A082-01A-11R-A00Z-07	6987.97	6621.78	6740.51	6390.76	5778.02	3932.69	3463.66	6374.54	10642.33	9802.05	10828.63	11336.16	27238.03
TCGA-EW-A1J5-01A-11R-A13Q-07	7419.24	7692.46	5901.19	8878.3	6242.27	2345.64	3202.94	4175.33	13681.76	11856.88	6521.45	9188.85	14997.74
TCGA-BH-A0BC-01A-22R-A084-07	5839.39	5001.49	5282.17	6799.5	4314.96	1203.3	2050.68	4707.25	11856.89	8734.62	10596.53	10487.23	11000.57
TCGA-BH-A0HX-01A-21R-A056-07	5072.77	5927.94	6443.45	6238.19	4476.86	1137.95	1389.84	4421.22	10055.62	8819.88	7846.79	8217.9	8655.86
TCGA-BH-A0HQ-01A-11R-A034-07	5235.12	5811.59	8538.85	9406.61	5878.63	3151	4966.75	6252.59	13124.47	9418.26	9475.72	13234.23	19373.2
TCGA-A8-A08O-01A-21R-A056-07	3683.1	4100.34	8551.9	4600.02	4670.73	2064.5	2787.29	4616.32	10173.66	6491.49	7678.83	8046.61	9377.55
TCGA-A7-A5ZX-01A-12R-A29R-07	4020.48	3626.4	10996.99	4976.48	2043.57	886.2	2470.94	3186.29	7743.54	5794.01	9003.23	7200.42	6166.96
TCGA-A8-A08G-01A-11R-A00Z-07	6581.43	11285.48	8604.73	5673.34	4278.34	1574.37	1854.15	3380.11	10024.96	8255.36	7160.53	11391.03	10682.76
TCGA-E9-A1N8-01A-11R-A144-07	1199.17	1707.63	1640.96	2041.74	1735.24	416.37	432.65	1331.61	3659.92	3274.46	2095.59	2313.82	2155.65
TCGA-OL-A6VO-01A-12R-A33J-07	2213.6	2887.85	5054.71	3994.6	2541.25	654.72	1054.29	3889.08	5289.63	7447.15	4024.46	3899.52	4431.41
TCGA-A8-A07Z-01A-11R-A00Z-07	2775.09	2837.74	3693.69	4082.08	2929.43	940.06	1440.01	2994.83	8449.57	5482.98	8126.14	6186.86	6624.39
TCGA-BH-A18T-01A-11R-A12D-07	4098.48	4742.72	4168.63	5293.84	4495.57	652.51	551.76	3327.08	7049.53	7815.1	7369.2	6967.72	7250
TCGA-A1-A0SI-01A-11R-A144-07	2977.46	2471.34	2299	3657.3	3365.56	1078.81	1179.21	2436.12	7391.12	4577.33	5724.1	5156.25	5139.62
TCGA-BH-A42T-01A-11R-A24H-07	7527.57	6620.84	9651.28	5446.84	2361.04	1072.44	1932.25	5106.54	9660.62	11965.5	12312.56	11847.59	8593.72
TCGA-AR-A0U2-01A-11R-A109-07	6603.79	6305.06	4339.76	10116.08	7276.78	1892.81	2074.68	4838.46	10954.71	11100.84	8287.84	8752.64	8534.02
TCGA-A2-A0SY-01A-31R-A084-07	4329.8	3954.18	6869.48	5016.36	3038.38	1183.95	2486.24	2460.18	7451.09	6627.9	6751.65	7481.2	8953.29
TCGA-E9-A1N4-01A-11R-A14M-07	2476.82	4060.35	4073.14	6003.91	5572.98	828.61	574.16	4474.52	7962.04	9480.04	9240.84	9701.52	11168.23
TCGA-AC-A6IV-01A-12R-A33J-07	5872.24	8020.93	12144.22	10228.22	6797.64	2532.41	4436.9	7025.5	15997.02	13214.98	14017.87	15981.24	17627.25
TCGA-D8-A3Z5-01A-41R-A24H-07	5842.5	5429.36	8919.13	5877.84	3250.31	1367.63	2885.49	4918.89	9045.96	8404.4	8414.48	8869.43	7417.16
TCGA-BH-A1F8-01A-11R-A13Q-07	4648.89	6270.09	4671.53	8137.39	4627.21	1940.02	3110.03	5076.18	14743.67	10142.38	10457.23	9199.43	10051.76
TCGA-AN-A0FF-01A-11R-A034-07	5914.3	5564.38	4639.66	7862.31	4876.16	1518.39	2365.9	3925.37	12298.36	9854.6	6234.17	10659.1	14859.62
TCGA-AR-A0TU-01A-31R-A109-07	2131.06	6409.33	3737.15	4888.17	2257.48	513.77	606.37	3697.73	1918.02	6168.75	2696.56	4605.99	3032.7
TCGA-A8-A08L-01A-11R-A00Z-07	10379.47	10215.85	9872.53	15513.99	9794.96	1235.6	1084.14	8248.5	7439.67	12502.23	10757.43	14314.92	9823.57
TCGA-A2-A1FX-01A-11R-A13Q-07	2215.1	3205.93	3060.31	5557.59	4436.5	629.75	572.43	2267.38	2427.46	6400.36	3695.47	6231.59	7449.31
TCGA-A8-A06N-01A-11R-A00Z-07	5463.39	6440.61	3987.38	7153.63	5068.33	2665.79	4225.15	3815.36	12390.33	11032.24	6306.09	8858.56	9146.33
TCGA-A2-A0EN-01A-13R-A084-07	14265.06	10147.37	10916.53	12393.31	9347.72	3395.1	5413.21	7492.61	18688.92	12091.57	16255.78	16239.45	25518.91
TCGA-MS-A51U-01A-31R-A266-07	6261.98	6258	9579.89	5864.11	4417.41	1188.89	1623.47	4107.78	9368.49	5929.83	10636.72	8529.65	8435.51
TCGA-OL-A5D8-01A-11R-A27Q-07	3078.09	3140.9	5005.58	5474.91	3588.35	576.29	528.41	3624.64	10214.06	7762.79	10507.9	6843.12	8106.42
TCGA-EW-A1P0-01A-11R-A144-07	2752.82	4045.2	3840.04	5837.55	4313.8	879.59	812.75	4218.05	12848.81	12016.12	6689.84	8328.25	11739.28
TCGA-AO-A0JF-01A-11R-A056-07	5410.99	4517.18	6766.17	6005.09	4676.27	1809.61	2680.9	4172.9	8582.49	6205.78	8359.99	8580.96	10620.36
TCGA-BH-A0BF-01A-21R-A12P-07	2137.2	3153.95	3689.58	4084.97	2788.97	532.34	506.22	2343.35	6117.24	6479.9	3595.94	4719.43	6644.71
TCGA-E2-A14Q-01A-11R-A12D-07	6259.61	5236.46	6187.39	8083.51	4808	2436.83	4026.43	4707.13	16461.99	9129.49	12854.49	12779.57	13738.02
TCGA-PL-A8LV-01A-21R-A41B-07	23712.51	16442.05	16170.64	15740.19	11100.46	3764.66	6188.05	8674.06	23841.63	23879.98	21045.72	19959.15	16813.55
TCGA-BH-A1F6-01A-11R-A13Q-07	2694.14	3271.01	4726.48	4156.54	2710.63	775.55	1448.85	1823.67	6997.48	11050.91	7079.48	6676.72	9666.24
TCGA-AN-A03X-01A-21R-A00Z-07	5028.25	6765.05	12494.27	9044.64	6340.07	2610.61	2705.13	6932.84	14805.01	14853.96	15348.27	8712.79	18632.8
TCGA-E2-A152-01A-11R-A12D-07	2942.16	3813.47	2970.06	7076.55	5178.85	1855.26	2713.31	5773.25	12724.74	9893.45	9239.54	12535.65	15567.68
TCGA-A2-A0D0-01A-11R-A00Z-07	3636.97	4589.25	3691.06	6595.18	4083.24	595.79	604.53	2065.1	4434.68	9189.03	6298.98	5829.68	7127
TCGA-AR-A24P-01A-11R-A169-07	6364.68	5983.31	7794.7	6398.37	4399.37	1786.76	2903.35	4995.51	9507.48	8432.06	7873.95	10211.79	15198.72
TCGA-A8-A09G-01A-21R-A00Z-07	3715.53	3784.52	4446.31	9266.92	8211.76	2678.85	4091.41	5370.52	12805.41	12509.4	8416.93	12120.22	13464.59
TCGA-C8-A1HN-01A-11R-A137-07	5773.37	6629.99	10544.52	10027.44	6217.15	1092.63	1303.89	4635.91	9333.6	13266.76	9247.01	11301	14946.46
TCGA-AN-A0AR-01A-11R-A00Z-07	8143.07	11162.94	17301.9	5611.81	3981.78	658.67	1057.43	2851.84	7088.15	16044.47	8342.14	13603.43	8735.92
TCGA-BH-A0DE-01A-11R-A115-07	15208.53	18479.35	15591.52	17380.65	13709.45	5017.2	6326.61	9022.25	23402.69	24980.53	21566.69	27046.17	29891.71
TCGA-A8-A075-01A-11R-A084-07	8048.29	8403.35	8106.13	9100.31	5215.52	2908.61	3664.88	6089.78	10294.96	11732.32	8587.49	11517.12	8571.36
TCGA-A2-A4RW-01A-21R-A266-07	5209.75	4770.51	6877.21	7767.7	4945.08	1077.6	1248.64	5176.88	12551.58	9118.2	13151.2	9877.18	7960.34
TCGA-A8-A076-01A-21R-A00Z-07	5112.59	6149.32	5045.6	7275.27	5820.42	2166.38	2601.07	5482.73	12529.77	13138.09	8976.6	13730.83	13429.7
TCGA-A1-A0SM-01A-11R-A084-07	3204.75	3475.57	2532.36	4400.97	3323.15	610.41	801.07	2694.84	5648.8	6520.44	5367.26	7965.53	10681.29
TCGA-B6-A408-01A-12R-A24H-07	5617.8	4754.97	4887.78	4602.75	2351.01	1038.89	2349.08	2795.89	5704.73	5693.28	6464.83	5702.12	5688.32
TCGA-AR-A5QM-01A-11R-A27Q-07	3518.76	3683.02	5647.74	4831.44	3037.59	1183.44	1860.86	4243.52	9959.64	7439.95	9526.05	8463.13	7481.61
TCGA-BH-A0E1-01A-11R-A056-07	1687.08	2399.67	3347.17	4769.48	4496.36	374.84	298.65	2336.42	5807.64	8224.28	6632.39	6348.2	8021.65
TCGA-A2-A0ES-01A-11R-A115-07	6171.98	7102.53	7768.5	7669.34	5984.4	2789.74	3868.33	5551.14	12158.64	8971.4	9883.15	10561.32	12465.02
TCGA-B6-A0RU-01A-11R-A084-07	3843.85	4774.52	4579.08	6757.15	3544.29	2064.72	3127.14	4881.7	9051.26	10059.44	9218.48	9366.1	5923.2
TCGA-E9-A249-01A-11R-A169-07	3010.16	4039.47	6307.72	6182.41	3644.6	2045.03	3977.37	5183.79	9601.45	9619.25	10046.87	11641.37	15969.88
TCGA-D8-A1XZ-01A-11R-A14M-07	2338.6	4332.88	6385.66	5063.03	3271.25	993.96	1862.57	3888.12	7334.73	8565.02	6530.28	8215.41	9291.44
TCGA-A2-A0CX-01A-21R-A00Z-07	11226.03	11163.12	12552.1	14757.84	9848.72	2082.37	3067.04	8451.43	19601.91	16423.02	14470.49	17815.83	24294.28
TCGA-D8-A27W-01A-11R-A16F-07	3018.43	4745.33	5910.44	4905.14	4458.03	1470.78	1675.48	3279.42	7725.92	7443.34	4140.08	6563.12	7423.7
TCGA-A2-A0YI-01A-31R-A10J-07	4918.86	4128.38	4681.63	6056.6	5050.52	1782.75	2290.09	3982.46	10130.84	6688.24	8736.39	7359.06	9101.29
TCGA-A1-A0SB-01A-11R-A144-07	3399.46	3017.88	3922.15	4019.68	2905.94	1189.39	1911.54	2571.23	5303.95	4663.43	5592.04	5904.55	7602.84
TCGA-A2-A3KD-01A-12R-A213-07	4736.38	4081.33	4155.25	4841.83	4046.23	2482.25	2994.12	3671.98	11831.92	6085.49	6253.39	7577.87	7271.58
TCGA-B6-A1KI-01A-11R-A14M-07	5043.92	5365.22	5550.31	8441.4	6182.35	3026.53	5265.57	5806.16	14982.9	11863.21	12817.38	14047.23	20484.47
TCGA-BH-A0DH-01A-11R-A084-07	7878.04	6400.83	7471.6	9526.03	6622.93	1688.74	2924.84	6037.01	10708.51	10626.78	11356.5	14264.36	18323.52
TCGA-S3-A6ZG-01A-22R-A32P-07	4781.45	4370.52	6033.73	5991.7	4300.89	1991.93	4142	2989.63	8661.41	6558.16	6323.64	7983.75	11239.32
TCGA-AO-A0J6-01A-11R-A034-07	2060.92	12405.73	22126	16583.31	9332	1475.18	2241.05	5817.9	7182.02	17172.43	6440.34	18237.15	17029.52
TCGA-E9-A1RC-01A-11R-A157-07	2620.75	2700.85	2726.95	5277.31	4131.75	1336.49	2248.33	2739.42	8198.59	4064.24	7074.29	7015.75	8964.56
TCGA-AC-A3W5-01A-11R-A22K-07	5616.18	6007.11	8085.78	7835.33	4392.8	2531.84	5100.69	5229.05	13931.21	12153.72	13995.98	11713.32	12255.77
TCGA-A2-A0ER-01A-21R-A034-07	4300.53	4067.77	4119.93	5824.89	4687.26	1792.82	2429.04	3455.4	13028.45	7637.86	7618.77	9400.29	10503.5
TCGA-EW-A1PA-01A-11R-A144-07	10255.1	11265.53	9564.01	17841.1	13441.38	3907	4832.58	5532.99	23972.11	20561.23	14641.59	17410.02	26374.47
TCGA-A8-A07W-01A-11R-A00Z-07	4225.54	5266.56	3745.7	5925.37	5793.19	1087.41	960.57	4654.4	8594.66	9129.34	8307.75	7997.64	10277.35
TCGA-AR-A24X-01A-11R-A169-07	2603.93	2180.51	3607.34	4969.56	4571.45	1266.35	1283.97	2693.02	7295.46	8057.54	4084.18	6585.21	9105.35
TCGA-C8-A137-01A-11R-A115-07	5034.07	9189.11	6933.63	12003.08	12622.44	1315.85	1031.65	6332.53	14688.15	13884.71	15031.77	15552.54	18653.48
TCGA-A2-A0T3-01A-21R-A115-07	3003.64	5292.17	4105.46	6445.63	5094.26	1480.44	1658.03	5312.68	9979.8	12637.78	9142.04	11524.43	15642.24
TCGA-E2-A1B1-01A-21R-A12P-07	4477.99	5515.06	5702.52	5943.7	5115.1	1674.56	2011.35	3344.62	10472.09	7430.29	6843.83	7974.95	12951.54
TCGA-BH-A0BS-01A-11R-A12P-07	3082.36	3538.2	4534.55	5430.44	4105.94	556.93	577.99	3997.39	7676.16	6141.46	8011.34	7288.24	11125.74
TCGA-3C-AALJ-01A-31R-A41B-07	9595.05	9728.57	8740.28	7095.1	5589.94	2056.79	3023.13	6364.9	14096.92	13901.96	14589.39	11300.09	10219.49
TCGA-D8-A1XJ-01A-11R-A14M-07	1562.06	2991.69	4027.88	6200.51	4625.75	881.45	1357.86	3240.39	6122.94	6946.97	6985.7	8304.25	9796.39
TCGA-E9-A1R3-01A-31R-A14M-07	2368.3	3890.56	4182.45	5787.01	3948.47	1339.4	2466.35	3539.92	9061.29	6213.96	6731.86	10079.08	13667.9
TCGA-A2-A0CO-01A-13R-A22K-07	8157.67	8427.43	11083.47	8960.66	6118.67	2734.03	5297.06	7767.4	13442.66	12483.68	14026.47	14068.21	13934.99
TCGA-EW-A2FR-01A-11R-A21T-07	2879.42	2814.64	4793.01	3788.05	3542.5	1354.14	1993.83	2541.42	9032.85	5235.05	6930.56	5971.17	8316.6
TCGA-AN-A0XV-01A-11R-A109-07	8843.59	10371.39	10274.68	11134.89	7483.74	1654.57	1659.13	7595.76	18029.47	14866.27	18299.26	15016.79	15440.03
TCGA-AO-A0J4-01A-11R-A034-07	3969.04	5129.63	3725.77	9253.45	6795.15	1961.09	2682.69	3888.43	9760.83	12445.57	7909.33	9789.59	13448.35
TCGA-E2-A573-01A-11R-A29R-07	4056.15	4221.48	7520.38	4836.35	2108.85	820.63	3052.56	2802.06	7287.26	8409.96	8161.15	6749.7	5316.93
TCGA-E9-A1NF-01A-11R-A14D-07	5243.58	8076.71	9786.64	10919.32	7832.21	2339.35	3429.26	6295.91	13136.22	13720.36	10053.02	10611.49	10386.03
TCGA-PE-A5DE-01A-11R-A27Q-07	2107.72	2806.2	5261.58	3988.73	2268.4	716.43	1252.86	2837.45	7338.14	6045.14	6305.24	6494.18	5693.49
TCGA-BH-A18J-01A-11R-A12D-07	7567.41	16740.73	17592.38	8716.17	7364.9	2318.5	3120.64	7417.94	9808.4	8416.22	7314.67	10499.05	10267.3
TCGA-A2-A0EX-01A-21R-A034-07	3964.11	3102.88	6553.5	3807.13	2200.74	1260.87	2612.6	3022.8	7343.1	4881.69	6503.6	7124.67	9578.4
TCGA-EW-A1OY-01A-11R-A144-07	5153.04	5923.01	6346.77	7826.79	5154.34	905.75	934.12	5897.86	8312.76	15717.06	13155.46	12445.3	12964.31
TCGA-EW-A2FV-01A-11R-A17B-07	7864.07	10744.27	11190.38	11044.54	8435.83	2116.54	2785.9	6259.02	14874.94	16627.55	10396.85	13472.39	18996.81
TCGA-D8-A1XA-01A-11R-A14D-07	1162.84	2110.79	2262.14	2790.99	2435.69	1344.29	1583.23	3220.33	3934.64	4263.72	3124.46	5211.12	5719.52
TCGA-E9-A2JS-01A-11R-A180-07	12108.13	15864.39	11939.21	14380.19	9502.55	3032.64	4442.51	7110.91	17977.08	22446.03	17584.28	22139.02	23758.24
TCGA-A7-A5ZW-01A-12R-A29R-07	2319.71	2774.19	8746.44	2517.94	1433.06	713.36	2392.94	2229.78	4591.96	4800.9	5703.82	4217.33	4277.35
TCGA-D8-A13Z-01A-11R-A115-07	4814.36	5831.67	4804.83	5074.61	3616.61	1327.74	1842.03	2878.41	6477.32	7275.15	5739.95	6207.44	8298.84
TCGA-E2-A154-01A-11R-A115-07	3991.49	4696.76	6982.22	8093.4	7123.64	1355.03	1553	5460.8	11350.17	12657.47	11098.35	10276.22	10467.64
TCGA-D8-A146-01A-31R-A115-07	5380.2	7239.25	7769.78	7637.78	5138.84	2387.8	3903.6	6297.33	9611.04	12798.01	9168.51	12407.4	13914
TCGA-BH-A8G0-01A-11R-A352-07	5375.81	4786.16	8585.47	5745.96	3341.74	1662.21	3748.07	4137.59	8356.71	8063.37	7333.07	8336.78	8964.59
TCGA-E2-A14T-01A-11R-A115-07	7026.16	10305.39	10629.69	13036.71	9136.89	2416.24	3177.25	7271.77	16341.84	19595.47	12692.19	14324.64	15589.24
TCGA-D8-A143-01A-11R-A115-07	2306.75	1386.41	1715.68	3473.43	2163.09	513.22	792.04	1004.65	4258.53	3908.12	2697.44	2492.69	2874.39
TCGA-A8-A07U-01A-11R-A034-07	5016.59	8563.18	5599.67	8596.14	4998.28	2415.41	4396.9	4365.69	9870.21	15675.45	10323.45	17950.39	26569.79
TCGA-AN-A03Y-01A-21R-A00Z-07	8403.72	11389.52	17282.42	11636.74	8147.1	3228.06	5532.05	11623.65	17155.42	17507.3	11707.44	18873.14	27559.05
TCGA-AQ-A04H-01B-11R-A10J-07	7467.04	6142.1	5410.16	12354.81	9793.52	1405.07	1749.91	5367.36	13170.96	13759.83	13631.18	13056.84	17295.59
TCGA-OL-A97C-01A-32R-A41B-07	1816.66	2119.42	3306.81	4082.46	3294.21	718.5	784.78	2370.19	6960.9	5835.74	5110.66	6004.22	5005.63
TCGA-E9-A1NG-01A-21R-A14M-07	2533.23	4348.14	4836.46	5843.52	4607.06	832.99	1063.71	4150.42	6764.41	6772.35	6407.56	7926.47	10281.43
TCGA-C8-A12L-01A-11R-A115-07	5484.93	5103.56	6758.89	8700.91	6938.01	927.83	908.86	4225.9	7958.58	11442.9	10333.66	11977.68	15705.05
TCGA-AO-A03U-01B-21R-A10J-07	2181.61	2562.48	3752.48	5567.1	4543.94	1373.52	1674.6	3180.89	7398.34	5982.62	4710.04	6568.36	8122.37
TCGA-AR-A0U4-01A-11R-A109-07	2209.29	6636.1	6106.4	4110.15	3730.3	711.39	752.42	1551.3	4152.32	4360.14	2418.66	5809.23	5922.63
TCGA-E9-A227-01A-11R-A157-07	6691.8	9271.14	13891.73	12328.41	8523.41	3931.1	7196.02	9037.78	14612.35	14530.15	11094.93	17690.56	20047.45
TCGA-E9-A22E-01A-11R-A157-07	5120.88	8645.27	11074.57	9067.34	6246.96	1344.95	1294.41	8320.26	16471.28	16509.7	14946.18	14358.11	14896.64
TCGA-BH-A0DQ-01A-11R-A084-07	6528.64	8682.1	12671.26	12105.55	7861.43	3326.8	6915.79	9714.07	16816.19	15933.97	13971.72	19637.3	20632.02
TCGA-D8-A27I-01A-11R-A16F-07	3493.58	3754.51	4704.69	8155.98	6123.37	2279.21	3597.29	4599.53	11226.58	9313.8	8416.36	10565.02	10185.2
TCGA-AO-A12D-01A-11R-A115-07	3687.04	4943.76	4356.1	4600.04	3186.51	538.96	450.93	3517.74	6810.78	5765.11	10643.29	6982.34	9371.12
TCGA-E2-A2P5-01A-11R-A19W-07	3740.22	6011.03	8791.21	10690.31	6397.96	674.61	758.28	7600.16	14513.04	18357.44	19936.61	21402.71	22890.01
TCGA-A2-A0CW-01A-21R-A115-07	10389.76	9461.14	9143.74	8802.56	6692.7	991.76	955.61	5178.62	7263.82	7479.11	8508.35	8805.24	9505.46
TCGA-EW-A1P3-01A-11R-A144-07	9705.03	9527.56	10840.55	14440.27	11162.68	4189.53	5076.48	7927.57	21322.92	18699.89	17845.29	20711.39	25287.19
TCGA-A2-A0T6-01A-11R-A084-07	5214.78	3829.02	5069.44	5430.44	3754.38	1785.23	3050.16	3844.09	9424.57	5587	6935.13	8075.62	12206.83
TCGA-A2-A25B-01A-11R-A169-07	3978.77	11786.67	8488.66	10057.68	7780.27	1234.96	1173.07	6983.09	6969.45	14581.06	10781.72	15921.25	19870.08
TCGA-A8-A0A6-01A-12R-A056-07	2487.36	2985.45	3939.13	3418.19	3817	2006.02	2605.84	2336.59	7881.85	4653.4	4305.03	5117.9	6720.2
TCGA-A2-A3XT-01A-11R-A22U-07	4416.5	11334.28	7278.12	10349.64	5219.2	858.94	1200.89	4891.59	10660.45	25566.01	8152.98	10494.19	7630.71
TCGA-AN-A0FZ-01A-11R-A034-07	8334.42	12743.74	15779.75	11563.37	8304.24	2539.37	3695.39	6192.85	8651.87	11386.22	9782.93	20270.03	27865.96
TCGA-JL-A3YX-01A-11R-A22U-07	5214.84	4900.61	11758.71	7219.21	3096.06	535.9	1022.79	4290.68	8528.78	10907.04	9576.4	9897.57	8981.79
TCGA-B6-A0IJ-01A-11R-A034-07	5120.25	14842.5	6876.02	8619.36	5098.07	790.24	854.03	5451.48	5721.89	8926.6	4545.39	10186.02	9160.44
TCGA-E2-A10E-01A-21R-A10J-07	3433.86	2614.41	3117.07	4120.22	3646.17	1278.71	1580.23	2520.8	6714.57	4730.38	5291.6	5537.9	6688.89
TCGA-C8-A26Y-01A-11R-A16F-07	8775.91	8521.67	8886.23	13038.69	11639.29	5138.87	6370.83	6424.06	22541.44	17063.93	11171.88	13863.68	16254.37
TCGA-EW-A1J1-01A-11R-A13Q-07	1924.57	3316.18	5351.92	4434.11	3488.75	1662.54	3099.29	4105.29	8500.24	5936.36	7571.17	7382.96	9047.52
TCGA-AR-A0TP-01A-11R-A084-07	3502.49	7543.61	9836.93	11203.91	9291.96	2619.24	3791.21	5606.46	15782.39	19697.85	12497.6	13082.01	17551.42
TCGA-E2-A3DX-01A-21R-A213-07	4384.39	4230.18	6100.16	4750.6	3741	2014.48	2466.28	3849.37	8072.75	5756.72	5576.84	6497.97	5591.93
TCGA-B6-A0WY-01A-11R-A109-07	4100.69	5547.08	6603.21	4936.7	3069.03	1074.74	1771.16	3065.17	7851.23	7156.95	6613.03	7614.12	6723.74
TCGA-A8-A09R-01A-11R-A00Z-07	3681.9	4258.6	3548.41	4277.17	4418.6	1881.43	1877.79	3301.36	7803.77	7641.29	6085.98	6343.53	6268.65
TCGA-EW-A1PG-01A-11R-A144-07	9297.79	7627.24	8245.8	9388.47	7309.73	2352.6	2751.78	6196.33	12321.03	9127.67	11655.89	12802.56	16156.26
TCGA-A7-A4SD-01A-11R-A266-07	2682.48	2546.78	2536.67	4215.88	2612.46	856.72	1508.67	2282.96	8402.03	6004.41	7084.2	5749.52	4140.85
TCGA-BH-A0H0-01A-11R-A056-07	10935.75	9616.07	11503.27	9993.82	6902.88	4321	7029.17	6673.85	18704.65	13362.12	11479.7	15680.37	17962.26
TCGA-AO-A03M-01B-11R-A10J-07	1226.12	2496.13	4246.7	3389.73	2822.04	749.96	997.64	2049.67	5345.14	5999.69	4388.8	6207.33	6147.27
TCGA-A2-A4RX-01A-11R-A266-07	1663.29	2020.81	2444.46	3871.42	3086.54	793.03	969.71	2583.12	5835.38	4039.2	5816.66	4417.92	4677.01
TCGA-D8-A1XB-01A-11R-A14D-07	4306.73	4940.39	4933.79	6559.99	5264.17	2165.28	2859.55	4121.71	11877.14	7918.31	8380.62	9475.19	12021.95
TCGA-EW-A1PB-01A-11R-A144-07	909.7	1604.74	1264.12	2638.77	1469.9	199.47	192.12	714.21	1828.22	3646.75	1908.1	2698.04	2227.21
TCGA-AQ-A1H2-01A-11R-A13Q-07	1668.96	2859.11	3484.86	3236.83	1755.11	584.18	828.17	2183.78	7178.96	6476.26	6953.83	7004.39	6044.12
TCGA-D8-A27H-01A-11R-A16F-07	2381.83	5229.65	3049.55	7360.32	5496.54	1644.23	2464.6	2854.64	9355.53	9220.59	5843.13	6956.54	8347.2
TCGA-AC-A3W7-01A-11R-A22K-07	3489.14	2982.94	3787.29	4642.88	2557.45	1275.43	3117.12	2793.64	8611.42	6407.08	7087.98	7721.13	8755.29
TCGA-BH-A0H6-01A-21R-A056-07	8236.26	7263.18	13523.01	8320.52	7144.39	2588.34	3980.14	6406.18	11539.02	9100.56	11370.68	13333.59	13511.4
TCGA-AN-A0XW-01A-11R-A109-07	4581.53	5302.33	3709.28	6422.08	4886.97	1692.33	2079.19	3932.07	10251.32	6818.28	7825.89	8487.07	9467.64
TCGA-E2-A15K-01A-11R-A12P-07	3724.78	3589.63	4094.89	5983.98	4019.67	1519.6	2471.2	4249.9	9566.87	8570.18	9226.69	10342.51	11229.15
TCGA-EW-A424-01A-11R-A24H-07	6675.92	6924.49	14344.65	7227.71	2739.94	414.64	648.99	5661.53	3613.87	12716.03	13210.09	12135.23	10030.32
TCGA-E9-A226-01A-21R-A157-07	5651.1	9313.9	4861.54	9667.59	5840.4	3131.33	4720.92	6497.59	12823.31	8400.29	10418.66	11212.35	9222.21
TCGA-A8-A07O-01A-11R-A00Z-07	7987.88	7328.54	3932.92	9147.69	5124.09	2409.92	4238.74	4773.25	13127.01	9423.45	11669.62	13372.36	12974.68
TCGA-AO-A1KS-01A-11R-A13Q-07	6145.87	6647.23	9908.69	8358.39	4689.04	1112.96	1483.22	6210.64	13321.4	14637.64	16087.03	12491.48	12478.46
TCGA-A8-A0A7-01A-11R-A00Z-07	3960.77	4884.29	4970.62	4791.51	3755.23	1980.24	3148.38	3024.58	6869.51	4971.88	4065.55	6010.29	6036.09
TCGA-D8-A27E-01A-11R-A16F-07	3232.1	3792.8	5572.47	5857.17	4732.03	2176.88	3321.29	4008.3	14584.18	8528.86	8960.94	8118.58	8979.91
TCGA-A2-A0T4-01A-31R-A084-07	4971.93	5985.97	6672.17	5681.31	4195.83	1661.41	2884.81	5057.07	9503.1	8613.74	9322.48	9226.29	10501.74
TCGA-A8-A099-01A-11R-A00Z-07	2352.64	2771.39	4409.47	4382.81	4675.4	861.84	749.72	3310.87	5820.16	6871.16	5808.76	6347.79	8825
TCGA-E2-A108-01A-13R-A10J-07	5287.75	5429.36	7102.42	7356.01	5238.79	1553.43	2237.54	4509.33	10743.22	8347.49	6166.52	9401.56	10301.58
TCGA-C8-A133-01A-32R-A12D-07	1830.22	2813.91	13631.38	2821.18	1790.53	444.01	867.96	2179.51	6443.2	11672.04	9212.28	5461.04	4139.12
TCGA-E2-A14P-01A-31R-A12D-07	2267.87	3524.01	3909.3	6090.73	3514.59	700.63	949.46	3533.42	9831.77	16160.81	7874.25	10151.62	8898.91
TCGA-D8-A1XD-01A-11R-A14D-07	6314.93	7169.88	5952.65	8211.42	7147.92	3210.2	4167.43	4645.76	18473.65	10509.21	13230.04	12285.67	15932.87
TCGA-B6-A0RP-01A-21R-A084-07	4905.7	4070.72	6158.15	5857.93	3975.46	1448.66	2820.55	2920.42	8474.93	7023.38	5961.98	7267.68	10447.18
TCGA-EW-A1PH-01A-11R-A14M-07	3908.18	7959.9	8095.32	4750.56	2776.78	1125.89	2232.74	4623.14	7122.34	11088.81	8626.8	11955.71	13415.58
TCGA-E2-A15L-01A-11R-A12D-07	2089.04	2405.47	2555.09	3929.53	2709.53	713.96	851.37	2213.84	6042.4	4995.35	5983.94	5489.84	7016.43
TCGA-B6-A0IG-01A-11R-A034-07	5081	4645.58	5519.24	8118.74	3684.03	1550.77	3373.06	4986.55	16080.35	12808.6	12990.59	14566.86	13060.06
TCGA-A8-A0A2-01A-11R-A034-07	7539.09	8076.58	8531.6	10535.04	6096.78	3260.03	5651.56	8656.91	18156.41	13838.95	15814.69	19035.25	23830.87
TCGA-B6-A0IH-01A-11R-A115-07	5295.31	5067.88	10641.01	5825.89	3783.7	1190.8	1593.84	5210.2	9381.81	7726.46	10865.22	9617.95	9225.1
TCGA-BH-A1FH-01A-12R-A13Q-07	4719.1	5168.6	6561.12	7573.28	6254.99	2267.64	3429	5029.93	10979.89	10064.23	8002.17	10717.34	12871.47
TCGA-AR-A2LR-01A-12R-A18M-07	2080.7	2607.02	2868.36	3941.39	3267.15	1950.15	2975.61	3609.06	6448.53	6254.13	4783.49	6325.19	6232.21
TCGA-LD-A9QF-01A-32R-A41B-07	4181.9	5528.25	6673.04	5642.8	4324.15	1765.32	3124.95	3672.17	11461.82	11673.61	10286.99	9517.2	8364.7
TCGA-BH-A1FM-01A-11R-A13Q-07	6693.45	10747.24	15311.45	14027.99	8400.96	3097.4	4181.22	13810.88	22508.49	27442.19	25115.2	23590.69	18165.89
TCGA-AO-A128-01A-11R-A10J-07	1449.83	2412.02	2261.6	3028.46	2044.95	666.3	874.27	1580.66	5944.8	5941.93	4783.22	4611.39	5867
TCGA-BH-A18F-01A-11R-A12D-07	4723.96	3928.7	4624.83	4709.48	4070.67	1162.53	1272.82	4120.5	10584.62	5368.68	9437.25	7193.14	8398.07
TCGA-D8-A1XV-01A-11R-A14M-07	2393.5	3202.88	6696.77	6443.13	6507.97	2374.81	3194.5	4691.82	10414.29	9387.78	7263.5	8790.22	11685.87
TCGA-EW-A1OZ-01A-11R-A144-07	4081.92	7287.4	8200.43	8833.01	6772.95	1418.15	1341.51	6363.42	10530.12	13979.73	10688	14695.82	10959.71
TCGA-BH-A0W3-01A-11R-A109-07	4141.26	3658.21	3338.3	4697.21	4075.68	1685.77	2032.15	3192.48	8149.75	5735.53	6875.57	6594.21	9631.38
TCGA-BH-A1EN-01A-11R-A13Q-07	4181.86	5703.1	3514.98	7102.62	5610.21	2877.73	3938.21	5734.21	17194.2	11788.79	10604.73	11377.14	15914.75
TCGA-EW-A1IW-01A-11R-A13Q-07	3077.43	3061.97	3768.32	3804.14	2845.08	704.12	1046.03	2657.8	8509.55	5894.07	7844.63	6467.48	7974.43
TCGA-A2-A3XY-01A-11R-A239-07	2560.71	2441.81	3575.52	2994.51	1671.92	423.17	685.24	1867.09	5798.14	6016.14	7174.71	5799.14	5549.06
TCGA-BH-A1EV-01A-11R-A137-07	4673.05	7956.42	6523.09	7860.83	6237.27	1350.24	1495.27	4762.02	9248.95	12866.52	14634.97	16153.99	24892.08
TCGA-A7-A0D9-01A-31R-A056-07	5381.83	6313.14	8880.42	12799.98	10637.93	4686.11	5343.52	5709.4	11718.44	11124.8	9508.46	13847.23	24449.77
TCGA-AC-A3EH-01A-22R-A22K-07	3200.94	4582.83	5393.88	8882.63	4499.02	1783.1	4456.99	8450.37	19021.54	13621.18	14232.99	18181.57	16658.77
TCGA-AN-A04A-01A-21R-A034-07	6305.13	8830.98	8882.8	9978.54	5461.74	1386.63	2537.92	9254.16	13327.05	15721.76	13464.61	21343.8	29899.71
TCGA-Z7-A8R6-01A-11R-A41B-07	3838.41	3660.42	4158.24	5612.46	3247.45	879.43	1421.83	3971.1	12875.81	10833.71	10024.38	9229.64	6500.32
TCGA-AO-A129-01A-21R-A10J-07	3311.41	6198.93	5958.99	9443.46	6570.45	1060.26	1277.67	3268.6	9959.73	13143.61	7753.22	9133.07	12049.03
TCGA-AR-A1AI-01A-11R-A12P-07	3173.56	2675.57	2234.68	3659.26	2642.27	624.39	818.96	1492.78	4017.91	3718.75	4142.94	4132.93	5498.98
TCGA-E9-A1N9-01A-11R-A14D-07	5456.09	12801.08	16620.92	8443.47	8580.81	1116.82	822.79	4767.24	10382.95	10213.17	12908.46	17016.31	23814.31
TCGA-AN-A0FN-01A-11R-A034-07	6662.92	5922.81	8161.72	6995.49	4043.02	1057.38	1430.02	4680.77	9837.64	8171.82	9713.21	11770.19	12247.65
TCGA-B6-A0RI-01A-11R-A056-07	5739.85	4151.41	5480.66	6617.65	5042.42	1696.19	1663.54	4122.48	10954.66	9277.42	8546.53	8198.53	13937.92
TCGA-E2-A1IO-01A-11R-A144-07	5914.03	6339.92	6400.01	7810.39	5110.11	2169.45	3594.63	4721.62	8301.81	9610.44	7783.52	11127.28	15140.99
TCGA-AR-A0TV-01A-21R-A084-07	5562.29	8103.38	6001.83	10519.16	8182.23	1587.66	2166.37	7720.68	10756.67	21935.32	13562.02	17272.12	22211.06
TCGA-D8-A27M-01A-11R-A16F-07	2949.89	5086.84	4551.55	4422.97	4028.95	2633.19	3763.01	2665.85	8027.59	6277.06	3032.26	4995.29	6364.86
TCGA-BH-A0BL-01A-11R-A115-07	4831.55	5885.14	6175.57	7195.66	5635.87	2370.75	3149.4	4435.98	11224.51	7910.82	7848.84	9516.14	14940.81
TCGA-EW-A1P6-01A-11R-A144-07	5755.69	5631.07	11609.37	10382.21	8144.86	1931.56	2401.71	7157.46	17009.08	12321.96	13934.95	14264.69	17775.49
TCGA-AN-A0XU-01A-11R-A109-07	3664.19	3698.36	3987.37	6726.66	5190.98	1600.86	1876.04	2927.24	7736.96	7912.9	5064.37	5004.42	5229.07
TCGA-AR-A1AP-01A-11R-A12P-07	3738.26	2591.39	2157.53	3917.14	3263.18	710.73	831.22	1881.44	6116.66	4759.21	6338.29	5134.92	5586.36
TCGA-A2-A0YJ-01A-11R-A109-07	2579.01	4573.91	5606.3	6420.44	5082.43	2063.31	2995.71	3552.8	7945.6	8581.91	5858.02	5675.03	6695.51
TCGA-A7-A426-01A-22R-A24H-07	4866.69	3944.42	8261.85	5722.64	1777.55	779.85	2589.17	3839.06	10228.16	7717.19	9012.51	9916.04	6990.24
TCGA-AR-A1AT-01A-11R-A12P-07	2394.23	1762.21	2461.4	2687.67	2210.57	707.04	761.53	1393.85	5859.79	3541.93	3980.21	3103.13	3758.2
TCGA-E2-A1IN-01A-11R-A13Q-07	5922.96	6239.58	5595.28	10733.14	7396.4	3633.6	5788.5	7461.24	15400.91	12453.64	13853.39	14657.18	16245.47
TCGA-BH-A0AV-01A-31R-A115-07	2980.55	3882.54	3055.39	4894.48	4046.84	1230.43	1647.98	2388.09	6267.47	6846.46	7772.33	5358.03	7610.43
TCGA-LD-A74U-01A-13R-A33J-07	3019.6	3620.4	5513.99	5994.23	3689.92	1557.97	2786.65	4648.47	10986.77	9849.2	8883.94	9632.58	9170.55
TCGA-D8-A1X8-01A-11R-A14M-07	4212.64	4316.07	6212.84	5180.06	4531.02	1398.64	2162.95	3010.35	7516.99	6100.77	6131.25	6946.35	10672.41
TCGA-AN-A0FD-01A-11R-A034-07	5546.23	6705.74	7384.23	7391.29	4131.35	1205.95	1845.44	5349.7	12275.18	10460.57	12159.66	11886.18	15052.67
TCGA-BH-A0E0-01A-11R-A056-07	8849.44	11621.01	12136.6	13601.6	11612.93	3279.5	4373.56	5856.82	21591.71	20979.77	19737.62	18391.79	19720.04
TCGA-BH-A18N-01A-11R-A12D-07	3605.87	4321.7	6291.83	7287.99	5751.64	2289.31	3357.64	5566.34	11901.24	8357.83	9794.27	10765.56	11772.49
TCGA-A2-A0CU-01A-12R-A034-07	17650.11	15343.56	13365.68	17590.3	9683.45	4431.84	9132.73	10254.78	20115.57	16225.18	16364.37	25797.25	33071.22
TCGA-EW-A1IY-01A-11R-A13Q-07	4177.46	3469.1	7829.08	6022.27	3332.96	1610.16	2430.12	3029.58	15214.45	10423.04	10935.86	9002.7	7308.24
TCGA-E9-A2JT-01A-22R-A18M-07	4680.03	4971.06	5328.32	6816	5240.75	2528.25	3738.71	4333.8	10044.49	7196.2	7113.31	8056.28	7420.09
TCGA-AC-A2BK-01A-11R-A21T-07	3098.3	2532.78	3890.24	3000.69	2763.09	495	622.51	1443.48	5010.24	3838.65	4417.55	3528.39	5346.87
TCGA-E2-A15D-01A-11R-A115-07	4797.94	5344.9	6004.17	7876.33	5190.54	1937.9	2812.22	4461.71	10562.74	9060.52	8615.77	9196.92	9669.91
TCGA-BH-A6R9-01A-21R-A32P-07	1485.36	2839.47	4458.92	5034.15	2533.09	1065.04	3242.83	2641.78	7440.23	8671.46	7368.74	9357.61	10838.41
TCGA-A2-A0D2-01A-21R-A034-07	2448.68	5724.54	12042.19	5495.16	2343.99	690.3	1620.14	4039.84	4759.99	9162.81	6228.03	12317.13	9995.85
TCGA-AC-A62X-01A-11R-A29R-07	2425.84	3266.09	5195.55	4693.15	2172.62	461.12	767.38	1962.17	7418.42	7713.15	8287.89	5570.25	4963.99
TCGA-A8-A09C-01A-11R-A00Z-07	12615.65	12194.11	12751.15	10982.73	7350.99	4763.43	7970.55	9708.07	24199.63	17059.1	16685.71	20401.17	21777.47
TCGA-BH-A0BV-01A-11R-A00Z-07	2470.42	4004.25	3407.55	7108.71	5668.22	693.55	612.14	3774.99	7237.95	11730.98	7956.61	9223.06	14593.65
TCGA-BH-A0W7-01A-11R-A115-07	4652.23	3042.49	4254.14	3856.12	1897.24	912.85	1843.32	2608.85	8967.14	6026.94	8560.63	5984	5279.74
TCGA-B6-A0IB-01A-11R-A034-07	5163.22	6110.21	5663.38	9472.83	5296.33	1441.09	2520.94	8050.3	14506.34	15510.48	17584.49	13991.93	12969.51
TCGA-E2-A1L6-01A-11R-A13Q-07	3623.4	3178.76	4616.29	4487.44	3177.75	1007.36	1711.58	2932.94	6719.78	5053.2	6439.99	6352.28	6939.68
TCGA-AN-A0G0-01A-11R-A034-07	2250.98	3900.78	5793.45	7683.15	5464.05	1370.75	1717.61	1675.21	7484.53	11179.66	4504.58	7073.47	8777.92
TCGA-C8-A26X-01A-31R-A16F-07	3712.67	3587.57	6872.39	6570.21	4397.73	2109.35	3315.24	3259.4	13044.48	9189.14	7610.95	9244.58	8541.44
TCGA-BH-A0H7-01A-13R-A056-07	10711.3	6928.49	8167.83	8130.6	5712.68	978.33	1278.98	5115.61	15627.77	9717.96	19056.01	10947.02	17864.4
TCGA-A7-A3IY-01A-21R-A21T-07	1954.15	1982.28	6764.79	2668.35	1015.72	654.97	2881.22	1964.33	6255.73	6099.27	6203.76	5136.87	4093.61
TCGA-AR-A2LH-01A-31R-A18M-07	3396.64	3425.8	5187.48	5012.82	3140.52	1146.63	2057.99	3658.48	8991.27	8220.66	8108.01	7732.41	6032.26
TCGA-E2-A107-01A-11R-A10J-07	8745.08	6209.93	8035.91	7740.36	4939.28	1722.03	3155.53	5290.61	16888	8963.94	14057.09	11065.25	12583.76
TCGA-E9-A244-01A-11R-A169-07	4948.4	5769.87	9164.82	7279.83	3957.44	2718.33	5537.38	5848.55	9395.43	11508.74	8836.16	9672.7	9240.28
TCGA-AR-A5QN-01A-12R-A28M-07	3125.79	4102.97	8741.1	3391.98	1965.68	865.96	1655.49	2996.3	5498.31	6574.86	6151.77	5631.66	4856.57
TCGA-AC-A6IW-01A-12R-A33J-07	2471.17	3874.79	5762.24	4138.06	2149.55	596.67	1119.22	3423.31	6271.6	8529.49	9337.94	6380.98	5851.64
TCGA-GI-A2C9-01A-11R-A21T-07	3596.66	6982.3	5633.95	11207.19	8034.01	1021.17	1737.12	4867.12	13998.15	12695.01	10786.98	12071.37	16589.61
TCGA-A8-A06R-01A-11R-A00Z-07	4662.14	8564.97	13340.46	9416.95	8369.84	3251.27	5301.15	6616.78	14329.13	15415.75	13528.65	10234.12	13040.55
TCGA-W8-A86G-01A-21R-A36F-07	4749.49	5928.71	10236.42	9366.47	4829.03	1078.55	2073.61	6093.53	5865.68	10810.58	11744.89	11992.61	7989.1
TCGA-GM-A3XN-01A-12R-A22U-07	8027.11	7887.51	9301.78	7538.2	4604.19	1958.44	3866.81	6197.58	12077.59	9408.22	14699.67	12580.2	12241.57
TCGA-4H-AAAK-01A-12R-A41B-07	3862	3668.87	4904.13	3847.2	2874.47	621.93	852.27	2876.19	8939.72	6394.89	8108.72	6343.27	6108.92
TCGA-EW-A3U0-01A-11R-A22K-07	3405.64	3751.71	4501.37	6465.54	2921.11	1268.75	3732.45	3294.79	7534.23	7963.95	5654.32	7325.49	9258.74
TCGA-AC-A2FO-01A-11R-A180-07	4628.53	4835.09	5565.55	5609.11	2644.43	1290.73	3585.42	3466.2	9398.02	7557.47	9159.84	8986.17	9749.34
TCGA-E2-A1IG-01A-11R-A144-07	6789.07	8856.51	10692.78	10639.75	6052.36	1225.68	1791.77	5197.66	10971.18	13670.57	9152.96	14875.04	18319.16
TCGA-S3-AA12-01A-11R-A41B-07	3412.94	13542.1	12931.05	14748.29	10897.87	1087.63	896.54	4771.65	6630.66	15377.12	4625.2	10640.35	8575.45
TCGA-B6-A0WV-01A-11R-A109-07	3778.62	3548.85	3211.12	4389.37	3300.9	1733.97	2264.64	3259.97	8715.49	6798.59	7323.49	7239.43	7578.61
TCGA-A7-A4SF-01A-11R-A266-07	7522.45	8547.26	7532.64	9718.76	7201.82	2356.5	3728.65	7662.86	28681.39	20295.48	31503.57	18939.85	17989.13
TCGA-D8-A1XY-01A-11R-A14M-07	6703.99	9342.44	5521.54	7257.06	6869.11	1517.47	1888.81	5217.17	11930.37	12365.53	12339.64	11695.12	17764.19
TCGA-A1-A0SF-01A-11R-A144-07	6449.46	5754.88	7614.85	5639.05	3983.61	1291.24	1962.97	5338.26	13401.54	9280.02	13157.9	9897.8	10906.06
TCGA-E2-A1IU-01A-11R-A14D-07	2719.03	2920.94	6368.37	4802.33	3256.67	1308.68	2659.38	2645.28	4829.66	6079.75	6827.12	7441.6	9613.94
TCGA-E2-A158-01A-11R-A12D-07	3900.77	5840.9	5557.37	9405.81	6897.8	2723.95	3503.99	6218.3	12751.49	14695.91	14897.07	11033.41	10118.95
TCGA-E2-A14V-01A-11R-A12D-07	3483.65	3651.96	5190.94	6393.39	4174.5	1160.09	1638.17	3474.02	10071.23	13009.54	10984.25	8217.88	7477.6
TCGA-AR-A0TY-01A-12R-A115-07	3895.25	6058.55	8248.1	7771.71	5937.25	1256.41	1749.72	5251.34	9022.33	14493.16	10352.37	10232.8	12922.62
TCGA-AR-A24W-01A-11R-A169-07	5312.77	6228.47	7669.14	7337.64	5338.26	1816.92	2743.73	6507.99	8778.09	9186.71	12904.32	13455.1	20834.86
TCGA-E2-A15T-01A-11R-A115-07	7494.45	9845.95	10525.22	12450.35	10943.63	1121.5	963.48	6743.36	14060.21	14646.93	12871.88	13577.54	21836.1
TCGA-A7-A425-01A-11R-A24H-07	3949.24	3635.61	5267	4654.01	1617.36	823.48	2407.79	3879.05	8535.3	8106.62	10004.04	10109.73	7897.42
TCGA-AQ-A0Y5-01A-11R-A14M-07	3694.11	5291.18	4618.45	7331.62	7081.96	1379.66	1812.14	4593.95	12643.25	7820.78	10085.79	11234.55	16095.38
TCGA-AC-A8OQ-01A-11R-A41B-07	2797.05	4912.39	4241.73	6567.31	5435.38	1287.26	1796.31	4550.96	10086.16	12059.79	7919.24	7002.07	6216.31
TCGA-BH-A0BR-01A-21R-A115-07	3577.99	3699.28	3745.97	6861.94	5540.63	908.4	884.01	3952.66	8173.79	7799.95	7757.47	7244.05	8205.82
TCGA-BH-A0HI-01A-11R-A084-07	5235.51	3707.57	6039.54	6699.97	4708.88	1196.07	2023.05	2913.21	10342.48	7625.31	13520.65	8818.56	13981.22
TCGA-GM-A2DM-01A-11R-A180-07	2604.81	3347.9	5694.07	4761.5	2795.29	1276.3	2688.52	3411.33	7780.37	6282.11	7697.09	7793.3	9449.4
TCGA-A2-A1G0-01A-11R-A13Q-07	3463.44	4931.22	4583.54	7082.9	5056.13	2660.72	4135.38	4110.95	9470.5	6634.57	5872.7	8738.97	14926.3
TCGA-AQ-A04J-01A-02R-A034-07	9620.22	9370.51	13715.67	15398.4	9746.08	3850.3	7140.96	9730.91	21792.33	23553.36	18770.4	23494.49	31855.83
TCGA-AN-A0AK-01A-21R-A00Z-07	3539.56	5198.56	3848.74	5924.53	4655.3	385.8	246.83	3743.27	5048.21	9192.01	10106.3	8031.62	8126
TCGA-A8-A06O-01A-11R-A00Z-07	8818.89	18008.33	14714.55	13649.19	11696.03	3435.09	3777.41	7508.64	17936.8	17977.07	12681.39	22568.95	23460.26
TCGA-D8-A1XG-01A-11R-A14D-07	2451.07	2546.94	3169.07	4524.93	3562.18	1625.55	2145.25	3109.09	8909.89	7995.27	5098	6224.26	7306.73
TCGA-B6-A402-01A-11R-A239-07	14041.53	22574.92	15779.24	12722.16	9427.1	4078.63	7117.43	7512.29	11628.79	12061.68	10089.41	15582	15840.1
TCGA-GM-A2DI-01A-31R-A18M-07	3125.77	2960.94	3339.02	4109.3	3409	1520.38	2162.61	2768.98	8394.91	5965.91	6000.4	6036.66	5668.9
TCGA-EW-A1IX-01A-12R-A144-07	5808.76	4804.88	4417.05	6231.53	4521.11	1822.65	2586.93	4073.1	6961.15	5667.78	5549.13	7637.46	9105.46
TCGA-A8-A095-01A-11R-A00Z-07	3678.43	2654.8	4590.53	4486.92	4710.47	1725.7	2407.74	3105.51	9286.13	5468.33	6575.94	6200.86	8951.85
TCGA-A8-A06Z-01A-11R-A00Z-07	8668.18	12107.75	6947.1	13183.17	7812.11	1839.2	2309.31	10867.09	16201.69	21358.8	13993.64	26093.39	34035.31
TCGA-A1-A0SD-01A-11R-A115-07	6682.02	5227.15	4700.03	6308.75	5548.89	2326.64	2923.5	4608.36	17985.79	10324.85	10634.23	10204.56	12068.31
TCGA-A7-A0CG-01A-12R-A056-07	6925.31	5471.46	6943.98	7764.43	5131.63	2608.55	4673.24	4761.59	11843.26	7988.4	11695.2	10901.42	19525.77
TCGA-A2-A25E-01A-11R-A169-07	5710.13	8752.81	6688.33	10868.02	8716.94	1710	2023.1	5599	12466.42	15626.58	13301.14	13770.49	24835.34
TCGA-A7-A13F-01A-11R-A12P-07	4286.46	4824.48	4254.27	10311.47	7359.08	964.35	1060.56	5692.58	16058.57	14403.23	12275.98	12886.58	15792.47
TCGA-A8-A07C-01A-11R-A034-07	6441.87	10858.98	5541.18	9829.21	8457.55	2104.87	2424.73	3942.5	6254.46	9806.93	3557.99	6665.74	10052.64
TCGA-D8-A1JH-01A-11R-A13Q-07	4344.86	4332.64	6609.68	7150.18	4525.2	2554.04	4850.01	5103.59	10763.2	8245.74	8518.72	11330.54	17144.66
TCGA-A2-A04N-01A-11R-A115-07	8379.39	7294.05	9459.61	10976.57	6140.08	2280.65	4187.3	7304.2	11539.09	9501.4	10937.28	14238.32	16369.82
TCGA-LL-A442-01A-11R-A24H-07	2554.14	3907.49	6428.8	3863.86	3283.86	1254.88	1696.54	2725.09	7845.33	7004.14	6380.39	7435.8	9302.85
TCGA-C8-A130-01A-31R-A115-07	7394.61	16733.35	14016.5	16881.86	12412.52	1674.17	1303.49	11039.43	14683.02	29824.42	19411.9	22265.18	30066.63
TCGA-JL-A3YW-01A-12R-A239-07	6952.6	6299.54	8187.35	10074.27	4259.87	840.06	1746.15	3613.53	11035.51	13087.11	11177.13	13451.92	11168.88
TCGA-BH-A0AY-01A-21R-A00Z-07	4381.35	11733.97	15462.41	17151.37	11710.97	1375.2	886.05	13861.38	16629.93	29040.67	29371.42	26251.97	33313.8
TCGA-A2-A0EY-01A-11R-A034-07	5063.74	6171.49	5897.09	8594.86	5835.47	1774.84	3235.95	5223.28	10745.19	11620.11	8405.55	13568.02	19122.92
TCGA-AQ-A7U7-01A-22R-A352-07	3097.39	2573.33	2894.53	3123.57	2447	957.95	1497.24	2056.57	6486.57	4470.07	4068.53	4346.04	4232.68
TCGA-BH-A208-01A-11R-A157-07	4752.13	7643.24	11703.6	14243.23	8760.84	1898.76	2053.59	7356.73	10128.13	15447.51	11728.23	18084.37	17544.01
TCGA-OL-A5RY-01A-21R-A28M-07	1267.61	1891.22	5382.62	1990.23	794.81	245.25	473.48	1651.02	4986.39	4624.47	6809.53	3892.51	2223.09
TCGA-B6-A40B-01A-11R-A239-07	5174.22	4107.62	8639.92	6598.57	2493.43	732.4	2170.07	5014.01	10275.73	10661.36	10033.75	12045.47	9490.57
TCGA-BH-A42V-01A-11R-A24H-07	2873.73	4077.03	6757.04	4070.5	2013.02	787.9	2022.35	3053.58	7929.53	6683.67	8431.2	6729.95	5807.42
TCGA-E2-A105-01A-11R-A10J-07	4363.5	9391.23	9293.76	13052.78	8808.68	1508.45	1534.56	6151.86	12897.99	18429.37	13946.67	12142.96	11612.49
TCGA-BH-A0BZ-01A-31R-A12P-07	2825.11	3709.82	3211.56	5017.53	3618.32	1001.19	1274.52	2468.41	8223.31	7600.26	5008.88	5000.25	4901.76
TCGA-AC-A2FK-01A-12R-A180-07	4685.34	5187.04	6627.01	6766.81	4892.53	2209	3548.57	4845.45	10776.58	6578.91	7826.1	9811.95	15392.39
TCGA-A8-A06P-01A-11R-A00Z-07	9348.54	8650.74	6483.92	9688.34	8475.76	2476.76	2968.62	6807.4	9630.87	9139.59	10986.61	12633.12	15410.11
TCGA-B6-A0IP-01A-11R-A034-07	7078.18	6334.42	11447.84	9490.52	4466.13	2781.09	6525.11	6549.31	11353.44	10446.85	9769.04	15556.25	16839.84
TCGA-D8-A27F-01A-11R-A16F-07	2426.85	5805.17	6070.38	6191.15	5947.6	911.71	1046.49	2816.65	5803.11	10510.83	8146.21	9218.81	9816.07
TCGA-AN-A0FX-01A-11R-A034-07	5038.78	5240.3	5232.87	6719.96	4378.3	2257.6	3618.94	4905	11283.11	8897.4	8810.55	8824.14	9570.72
TCGA-PE-A5DD-01A-12R-A27Q-07	9278.69	6300.36	6089.13	9903.36	6127.42	1517.99	2287.93	6100.33	18154.15	11251.66	20084.96	12978.69	10893.6
TCGA-AN-A0XN-01A-21R-A109-07	9118.54	8199.32	10476.49	10101.95	6314.71	1481.4	1763.34	5982.56	7635.4	10432.48	11410.88	10753.22	10102.21
TCGA-E9-A1NA-01A-11R-A144-07	2511.37	2708.9	2723.28	2993.36	2567.99	1267.38	1528.08	2097.83	4918.78	4924.75	4369.22	4186.41	4062.35
TCGA-AC-A2FB-01A-11R-A17B-07	7375.14	7286.09	4948.68	8338.57	5979.16	2269.48	4226.51	3372.76	12956.96	10114.99	11909.41	12109.98	15843.45
TCGA-LL-A73Z-01A-11R-A32P-07	4662.76	6288.27	15555.23	9371.06	4212	2086.93	8701.01	7566.26	17270.59	17261.53	19193.1	17969.39	17536.07
TCGA-AC-A23E-01A-11R-A157-07	2867.07	3210.22	3838.21	3746.69	2326.41	1058.29	2329.47	2544.85	6777.77	4732.06	5951.32	6443.45	11104.13
TCGA-A2-A1FW-01A-11R-A13Q-07	4060.7	5908.44	6924.61	9185.84	6721.97	1082.34	902.26	6323.02	14299.98	17183.25	8066.66	16390.48	25117.81
TCGA-EW-A6SC-01A-12R-A32P-07	4224.63	5320.27	5701.12	6951.35	5247.19	2098.02	3824.04	5373.62	13448.56	12507.57	11814.7	11114.49	20050.45
TCGA-AR-A5QP-01A-11R-A28M-07	2112.86	2240.72	7516.17	2673.36	1040.55	534.45	1746.13	2042.56	4901.83	3709.7	6970.7	5053.12	3529.36
TCGA-D8-A1XC-01A-11R-A14D-07	3050.92	4445.68	10219.54	8458.45	7167.59	3820.1	6016.09	6381.24	13396.22	11890.97	9107.73	11621.6	13427.25
TCGA-EW-A1P5-01A-11R-A144-07	1780.38	3630.91	4410.84	5321.94	4065.71	1879.17	3341.63	3294.28	8065.73	7732.94	5673.47	8133.54	8310.91
TCGA-BH-A0RX-01A-21R-A084-07	4582.69	6123	6361.57	8139.68	6145.69	1520.73	2370.67	5212.74	13053.34	13767.09	13033.69	8040.07	7994.23
TCGA-A2-A0T5-01A-21R-A084-07	4236.99	5204.07	7684.51	8289.35	6600.31	1460.43	1920.06	5612.68	10333.31	9888.6	7661.74	9588.78	13513.37
TCGA-C8-A273-01A-11R-A16F-07	2094.19	2976.88	3803.11	6077.34	4640.02	1861.45	2894.81	2901.28	12119.4	13842.13	7186.92	6815.71	7383.08
TCGA-AR-A1AV-01A-21R-A12P-07	2365.13	2869.84	3325.21	5078.23	3997.75	1538.37	2087.52	3004.18	10264.3	7252.51	7331.97	8584.17	12583.4
TCGA-A7-A6VX-01A-12R-A33J-07	1951.64	1772.36	1810.93	2719.61	2621.31	792	783.99	1893.72	4450.48	2847.78	4164.83	3783.5	4375.31
TCGA-AR-A24N-01A-11R-A169-07	4189.16	4512.14	7084.28	7030.52	4997.95	1116.94	1452.56	3706.35	5753.87	7142.75	5506.43	9903.87	12545.94
TCGA-AN-A0FS-01A-11R-A034-07	3661.34	3504.68	6540.48	5767.61	3317.35	1084.68	1895.13	3986.32	10853.02	7929.86	6986.26	9460.67	10933.93
TCGA-C8-A8HP-01A-11R-A36F-07	8684.82	12625.8	17406.57	14283.68	7993.17	865.86	1058.78	7121.04	11335.71	15541.28	17812.81	15946.14	15103.8
TCGA-C8-A278-01A-11R-A169-07	7441.06	8802.98	7769.75	10906.27	6861.91	1134.64	1163.44	4445.22	10544.21	12718.94	9600.48	10455.23	12558.09
TCGA-EW-A1P8-01A-11R-A144-07	2412.07	3479.75	4788.54	5950.76	2869.22	1103.01	2497.46	3403.59	6758.69	12121.34	8215.14	8561.5	8541.42
TCGA-AR-A1AL-01A-21R-A12P-07	4069.21	3908.44	4951.07	5584.37	3925.21	1942.34	2953.92	3432.09	9083.66	7113.33	7448	8571.43	12262.14
TCGA-A2-A0SV-01A-11R-A084-07	5177.72	5096.17	7322.79	6414.71	2747.89	1089.8	2735.35	4167.54	13616.08	13486.77	8585.47	12717.53	14293.42
TCGA-A8-A084-01A-21R-A00Z-07	7428.03	5822.93	5091.71	7728.46	7253.1	3075.38	4153.72	4511.93	13448.47	11172.27	10731.94	9963.99	13000.41
TCGA-D8-A1JK-01A-11R-A13Q-07	2859.09	5155.52	9731.6	8379.08	5617.98	1379.3	3459.11	3648.91	6218.88	14505.46	8403.33	9764.1	8305.1
TCGA-E2-A1LL-01A-11R-A144-07	818.65	1356.26	1401.62	2299.96	1758.84	575.4	765.25	1925.1	3130.79	2903.51	2740.5	2717.97	3646.44
TCGA-A8-A09V-01A-11R-A034-07	5141.17	4594.81	6387.41	6609.45	4691.93	3026.56	5017.48	4018.51	10014.57	6716.73	5568.97	9904.76	14392.2
TCGA-EW-A1OV-01A-11R-A144-07	7289.87	6733.22	5915.36	13868.1	9047.71	1959.34	3298.07	7627.26	18986.75	12874	18188.77	15680.35	17455.29
TCGA-B6-A0IO-01A-11R-A034-07	7317.07	6755.04	7843.93	12877.35	7452.12	3016.13	4244.88	6122.41	22697.17	17347.19	16847.44	19419.88	27799.87
TCGA-A2-A25A-01A-12R-A16F-07	4916.98	4741.5	6757.34	6583.86	4809.5	2127.88	3679.2	4648.33	11413.07	7227.39	9526.38	9269.09	9449.74
TCGA-E2-A1IK-01A-11R-A144-07	1903.53	1932.27	6032.03	2679.63	1246.7	479.65	1333.55	2284.5	4945.88	6458.63	7076.74	4668.67	3630.49
TCGA-B6-A0RL-01A-11R-A084-07	4866.85	5425.7	5019.81	6185.38	3523.18	2213.53	4416.67	4648.21	10442.89	12603.75	11689.72	12266.32	10414.26
TCGA-A2-A0CV-01A-31R-A115-07	3691.6	4401.14	6784.15	6276.76	3038.41	1417.77	3160.48	5312.21	9493.53	8485.01	13160.76	10178.81	8764.42
TCGA-B6-A0X7-01A-11R-A10J-07	9623.38	9905.73	13287.92	10130.86	6652.96	3143.2	5156.5	7123	14591.35	10948.49	11945.58	13646.76	13399.43
TCGA-BH-A1FR-01A-11R-A13Q-07	3664.48	3313.57	8337.3	8589.68	5948.93	3076.73	6004.33	4599.96	17581.47	12602.27	9322.98	10587.49	14744.81
TCGA-E9-A1R7-01A-11R-A14M-07	9995.25	19875.67	14622.52	15315.59	15166.64	2152.58	2516.37	10638.84	19830.84	28456.54	16034.6	24686	38906.88
TCGA-E9-A24A-01A-11R-A169-07	4228.62	4275.92	4259.31	6047.56	4318.74	2691.39	4142.92	4420.3	11841.28	9104.97	9213.62	11165	14820.65
TCGA-D8-A1JS-01A-11R-A13Q-07	1045.17	677.08	1307.39	1235.72	378.4	204.94	540.77	745.15	1376.63	2190.94	2081.74	1755.68	1348.02
TCGA-BH-A0AZ-01A-21R-A12P-07	3647.41	4732.04	4584.65	6037.42	5361.52	1030.21	926.27	4540.81	12126.92	9561.63	12062.12	8899.2	11121.52
TCGA-BH-A0DK-01A-21R-A056-07	6594.54	21623.84	19463.14	20355.46	16266.31	1817.43	1165.66	10262.48	10916.89	24032.76	11371.21	14634.25	22776.1
TCGA-5L-AAT0-01A-12R-A41B-07	5342.41	3687.51	7829.59	5970.67	3585.66	1539.07	3042.81	4692.21	10926.57	8371.46	11346.75	9544.19	6316.31
TCGA-D8-A1JP-01A-11R-A13Q-07	3674.68	4930.77	8462.45	5794.38	3628.63	1110.17	2096.08	6108.08	8747.78	12887.46	10998.7	8850.04	7938.55
TCGA-BH-A1FG-01A-11R-A13Q-07	13840.53	18154.06	39578.3	15110.65	11835.49	5120.79	10347.75	12196.55	16486.02	21399.55	20977.91	25106.11	33574.36
TCGA-AC-A7VC-01A-11R-A352-07	1197.28	2831.95	9563.7	5295.97	1590.74	433.54	614.81	4083.7	5432.81	10638.8	8836.78	8448.65	4467.76
TCGA-D8-A1X6-01A-11R-A14M-07	3918.27	6544.82	6585.27	7097.45	5139.46	1158.69	1429.51	4252.55	7572.14	12477.35	9600.87	12005.43	12299.13
TCGA-D8-A1JD-01A-11R-A13Q-07	1922.9	3527.45	2276.68	3525.82	3208.74	656.78	547.81	2773.38	5457.08	7222.88	6403.23	7513.68	6538.45
TCGA-B6-A1KF-01A-11R-A13Q-07	3799.61	9029.6	10718.99	10105.33	6634.73	1880.33	2685.19	9034.67	13650.03	19627.42	17937.59	15882.04	18992.29
TCGA-A2-A0YF-01A-21R-A109-07	6465.53	5478.95	3772.34	9768.89	6546.76	857.98	895.24	4990	14659.45	9562.89	13119.28	10633.17	10980.97
TCGA-B6-A0RS-01A-11R-A084-07	5350.94	6442.24	7626.31	7721.96	4193.67	1308.69	2674.4	5643.81	14345.29	13657.39	15709.19	12815.21	13683.89
TCGA-BH-A0HL-01A-11R-A10U-07	3186.82	5659.91	8928.88	6952.96	5063.54	1387.45	1838.13	5248.15	10471.11	9096.14	10601.98	9674.96	11727.39
TCGA-E2-A15R-01A-11R-A115-07	6732.13	7249.88	6549.08	13059.96	10421.42	2905.82	3549.49	4113.78	15554.72	15196.52	6557.66	9745.3	14039.66
TCGA-C8-A3M8-01A-11R-A213-07	12142.78	19712.19	18903.27	23316.27	19184.63	2470.49	1947.3	11693.01	23357.77	22255.56	12797.59	18763.69	13840.08
TCGA-C8-A26W-01A-11R-A16F-07	6992.18	6556.2	9137.61	8324	7132.62	2140.71	2597.85	5200.03	11117	8137.19	9215.56	10575.1	12240.74
TCGA-AN-A0XT-01A-11R-A109-07	5793.67	6653.62	7594.8	9086.57	6625.79	3053.73	4108.49	6970.64	14458.09	11989.5	12298.68	12200.5	12111.49
TCGA-BH-A1EW-01A-11R-A137-07	4352.93	4885.73	3550.98	5566.27	4370.5	1422.68	1859.26	3592.51	12241.21	8696.78	7529.37	8775.06	14152.4
TCGA-AQ-A1H3-01A-31R-A13Q-07	4928.89	6667.84	5970.22	7654.45	4923.22	1439.15	2385.44	4528.2	9675.65	8466.24	6659.95	10347.75	16326.71
TCGA-C8-A1HI-01A-11R-A137-07	4654.86	5923.45	9278.85	8303.34	4636.79	1745.35	3697.72	5938.36	12446.58	10623.86	10052.22	12578.39	14882.67
TCGA-BH-A0H3-01A-11R-A12P-07	4885.05	5808.86	9515.76	7006.8	4953.8	3004.58	5362.85	5500.33	10127.14	8187.69	8039.38	11051.44	17846.08
TCGA-A8-A07B-01A-11R-A00Z-07	6067.94	9347.62	7569.94	7977.21	13406.33	4715.28	4369.14	7058.34	14576.39	14754.21	13323.08	14000.57	53900.84
TCGA-BH-A0B8-01A-21R-A056-07	8022.27	8380.87	10016.79	10262.57	8958.87	1678.99	1391.89	6298.7	16061.81	13000.26	15240.17	12633.4	23188.65
TCGA-E9-A248-01A-11R-A169-07	3259.14	4020.97	4905.49	4529.3	3165.09	1426.31	2323.76	3749.84	7332.83	6357.72	5208.7	7671.08	11187.91
TCGA-AC-A23G-01A-11R-A213-07	4007.19	5068.56	6194.63	4437.88	2875.27	1155.74	1578.86	3312.84	8064.36	5546.93	8042.03	6859.59	5154.48
TCGA-E9-A243-01A-21R-A169-07	4041.82	6823.95	4610.22	8129.52	6261.76	3157.57	5400.27	6284.39	15996.95	14833.28	9058.38	11695.19	19380.04
TCGA-AO-A0JA-01A-11R-A056-07	4563.39	6584.46	5213.33	5788.65	4792.85	1608.34	1909.72	5291.31	14698.36	8431.29	11360.29	9794.15	11636.78
TCGA-D8-A147-01A-11R-A115-07	3215.73	5023.87	2596.32	4439.87	3611.11	1240.78	1561.63	2515.91	5470.38	5558.42	3680.43	5412.56	9148.23
TCGA-B6-A0RO-01A-22R-A084-07	3585.23	3259.78	9153.82	2833.31	2097.86	777.37	1631.78	1940.73	4965.96	4159.94	4971.12	4226.16	5185.14
TCGA-A2-A0YG-01A-21R-A109-07	3669.29	5425.56	4354.71	6373.11	5574.73	2058.56	2585.9	5063.52	11503.43	10522.54	8776.97	10806.76	11801.62
TCGA-E9-A1RF-01A-11R-A157-07	8263.91	10484.26	10970.32	13781.22	8967.65	2290.66	3119.58	8678.74	15186.8	17131.27	13703.49	20643.24	23404.83
TCGA-B6-A0X0-01A-21R-A115-07	4887.62	4106.97	5313.62	4934.05	3682.71	1748.61	2159.65	3903.77	7008.01	6573.45	5643.63	6356.71	6733.07
TCGA-C8-A275-01A-21R-A16F-07	2334.92	3358.35	3185.61	4626.22	4164.69	626.77	488.67	3043.89	6339.71	6102.82	4711.89	6264.96	7046.57
TCGA-BH-A18S-01A-11R-A12D-07	3239.26	2666.84	4227.25	3173.86	2663.67	1179.29	1308.7	1995.64	7324.26	4948.98	5345.09	4596.37	6266.01
TCGA-AR-A0U3-01A-11R-A109-07	6300.04	7764.07	7857.66	7587.04	5558	2769.87	4150.9	5702.3	9645.67	11636.24	9182.69	11228.78	15430.17
TCGA-A7-A0CE-01A-11R-A00Z-07	3880.04	5086	6905.27	8462.31	8078.38	2138.49	2631.23	5651.3	12490.41	12737.11	9772.64	10067.55	10623.9
TCGA-BH-A1FE-01A-11R-A13Q-07	5669.93	4646.66	5321.26	8572.95	5594.83	1105.51	1283.51	4906.31	11935.98	11148.21	10589.04	11305.49	16926.53
TCGA-EW-A1PE-01A-11R-A144-07	3252.59	2814.69	1789.54	3037.63	2609.64	1100.89	1395.02	1455.97	6374.57	4386.18	3938.06	4556.69	5412.7
TCGA-AR-A24T-01A-11R-A169-07	3440.37	4138.07	7723.69	5956.23	3758.72	1697.42	3174.83	3866.24	10075.88	6409.28	8106.23	8589.09	11503.85
TCGA-GM-A2DH-01A-11R-A180-07	3509.89	3028.79	2884.95	5481.64	3897.35	1045.11	1647.35	2487.49	6823.9	5799.61	6279.18	7514.45	10645.44
TCGA-B6-A0IM-01A-11R-A034-07	5154.43	5192.41	5374.91	8863.9	5081.1	3986.32	7430.63	5831.92	12821.93	13858.65	8669.54	11715.63	17488.22
TCGA-BH-A0BP-01A-11R-A115-07	8827.75	15609.3	9185.68	11006.75	8348.34	2822.73	3150.62	12094.42	16819.37	18442.29	14627.71	10200.09	11309.92
TCGA-AO-A12E-01A-11R-A10J-07	8172.43	9245.04	8168.81	15734.17	13748.29	2006.58	1939.52	7473.92	21941.37	19403.16	21179.88	18111.69	23642.53
TCGA-E2-A153-01A-12R-A12D-07	6086.26	5144.39	6011.86	7356.15	4893.94	1606.07	2007.51	4009.14	13338.05	9727.02	9760.11	8956.71	8503.39
TCGA-B6-A0WX-01A-11R-A109-07	5930.37	4907.96	6434.85	8368.79	5299.97	844.68	1055.32	4422.81	9256.06	10298	12263.3	8445.21	8593.36
TCGA-EW-A1OW-01A-21R-A144-07	2620.44	2277.77	2403.8	5293.45	3695.8	856.34	1282.75	1869.24	7175.58	7894.59	4300.39	5870.39	7613.75
TCGA-AR-A24K-01A-11R-A169-07	1371.37	2430.12	3864.48	4567.65	3451.31	724.06	783.88	3962.67	5427.81	8471.58	4553.44	6544.83	7985.54
TCGA-A2-A0D4-01A-11R-A00Z-07	14208.73	22082.67	16845	17899.5	14934.16	4030.37	4916.81	8509.84	15472.69	18554.45	10960.31	19244.6	23420.97
TCGA-BH-A0B4-01A-11R-A00Z-07	12014.21	13371.05	19458.72	14364.24	12117.03	1815.8	2219.13	12707.24	22041.96	30045.18	25946.93	20798.24	31068.3
TCGA-BH-A0W5-01A-11R-A109-07	4849.67	3886.86	5453.31	5349.61	4506.34	2545.2	3382.48	4124.33	9797.02	6441.68	7080.56	7434.1	8225.63
TCGA-BH-A0E2-01A-11R-A056-07	1514.74	4572.77	3181.28	2788.53	2487.06	534.78	412.28	2302.71	4067.51	6378.63	4032.07	5925.16	6036.16
TCGA-A7-A4SB-01A-21R-A266-07	10976.49	15198.76	19788.55	17161.53	9282.8	3757.64	7683.61	9834.48	22036.47	20824.71	14581.8	20864.26	16424.13
TCGA-E9-A1N6-01A-11R-A144-07	3243.74	4775.76	4531.04	6558.25	4896.32	751.4	676.68	4100.17	7546.11	9219.48	6807.8	10406.76	13819.08
TCGA-BH-A0BQ-01A-21R-A115-07	5258.57	4445.26	7760.74	5457.25	3402.82	713.07	895.4	2898.87	7433.7	6535.89	6449.72	6456.15	6456.59
TCGA-AR-A250-01A-31R-A169-07	12727.86	14992.57	9751.95	15559.93	10429.4	1709.76	1802.36	9048.13	14429.82	16887.98	12532.69	23499.57	33792.05
TCGA-AR-A251-01A-12R-A169-07	7486.2	12450.92	10954.5	10027.76	9634.94	1493.03	1280.82	5769.78	8288.54	14980.71	10778.4	13065.29	15309.52
TCGA-A8-A09M-01A-11R-A00Z-07	8665.24	11433.07	12894.42	11666.11	10955.03	2229.93	2348.7	10017.35	19717.59	20868.82	18624.79	19540.91	22545.92
TCGA-E2-A159-01A-11R-A115-07	3720.19	4989.7	4209.11	5839.68	4520.52	1477.58	2387.96	4343.94	9500.13	9573.75	9309.88	9535.78	13386.84
TCGA-A2-A0CL-01A-11R-A115-07	4530.16	4925.68	3969.59	5348.62	4290.71	1528.41	1966.59	3011.72	7439.95	6758.68	5388.18	6868.84	8919.45
TCGA-BH-A18H-01A-11R-A12D-07	7855.59	9497.43	8917.11	8071.29	5885.37	1941.92	2233.06	6063.65	15556.48	13943.23	11810.35	11921.55	13149.35
TCGA-EW-A6S9-01A-22R-A33J-07	1367.63	1540.51	2348.53	3532.48	3170.45	700.29	808.7	1479.47	5779.57	5849.33	5838.13	3267.07	4785.52
TCGA-E9-A22H-01A-11R-A157-07	4279.72	3562.64	3093.35	4839.76	3150.6	1567.87	2739.62	2909.28	8146.25	6926.35	5498.51	7056.63	8874.52
TCGA-AC-A2FG-01A-11R-A17B-07	3550.17	3144.57	4665.93	4269.01	3011.55	1440.31	2436.03	2988.26	7125.14	5212.48	6815.35	6199.66	5988.74
TCGA-A2-A04Q-01A-21R-A034-07	5577.37	4862.9	5159.95	6394.72	2501.49	872.99	1940.93	3439.31	9413.35	9849.25	7240.35	11108.36	10098.79
TCGA-C8-A1HF-01A-11R-A137-07	2832.12	5409.72	4388.44	6502.78	3202.2	606.17	717.81	3423.19	7409.54	8913.85	8520.4	9720.36	10355.7
TCGA-AO-A0JE-01A-11R-A056-07	4072.85	4439.01	3768.32	6585.72	5527.67	889.69	929.43	3463.88	8729.27	8971.02	9010.21	8254.96	13567.75
TCGA-A8-A09K-01A-11R-A00Z-07	5910.26	9205.82	13811.84	11144.23	13050.85	3610.59	3949.99	7445.91	20824.86	23300.96	16192.37	18240.29	27339.3
TCGA-A2-A4RY-01A-31R-A266-07	4430.49	4637.86	7930.51	5449.38	3146.06	824.91	1278.69	3903.32	8104.94	6155.22	8115.37	7535.4	6034.55
TCGA-BH-A0DI-01A-21R-A12P-07	4200.03	4169.68	4544.56	5904.44	4523.77	1228.55	1392.21	4011.29	11077.37	7799.06	9577.3	8153.1	10366.47
TCGA-OL-A66I-01A-21R-A29R-07	929.06	1768.83	4137.69	2459.32	960.32	259.55	616.13	1977.8	3330.25	5322.64	4115.93	3892.01	3326.64
TCGA-A8-A09Q-01A-11R-A00Z-07	4967.46	6558.18	5515.48	6549.65	5658.8	946.13	677.92	6412.1	9104.19	15653.38	9284.59	13694.44	13916
TCGA-E2-A1IE-01A-11R-A13Q-07	6294.66	7270.56	7209.29	9546.31	7763.46	2581.96	2779.89	6115.51	17308.63	13263.56	13701.68	12700.3	12134.1
TCGA-C8-A26Z-01A-11R-A16F-07	4676.26	6488.31	7092.33	6975.58	6109.31	1472.24	1755.21	4669.14	11126.15	10730.27	9688.95	10193.12	14116.53
TCGA-A2-A0YM-01A-11R-A109-07	1526.45	3087.15	3162.36	4069.14	3773.87	490.17	502.08	1332.59	4476.06	6336.65	3789.88	5104.59	6751.16
TCGA-BH-A0C0-01A-21R-A056-07	7839.56	5364.7	5182.98	6214.44	3475.17	1538.8	1988.09	4043.44	7484.61	7276.85	7144.74	8969.67	7485.02
TCGA-A2-A0YH-01A-11R-A109-07	5384	7220.67	5173.08	7427.54	5796.54	3316.63	4140.63	5914.41	12602.67	11647.29	9711.94	10838.28	11081.96
TCGA-E2-A15C-01A-31R-A12D-07	7900.21	6043.27	7748.48	9220.24	5892.78	3114.72	4988.85	5760.49	11330.81	8291.66	8866.39	11422.31	12088.12
TCGA-A2-A0EU-01A-22R-A056-07	3131.76	3659.99	4437.91	4962.6	5200.99	1588.79	1783.04	3257.35	11320.14	8025.31	8852.77	8124.92	9592.66
TCGA-D8-A1JM-01A-11R-A13Q-07	2792.08	3283.6	3899.21	5606.41	3691.98	1620.95	2737.06	2731.01	6170.75	4261.03	4321.29	6504.15	8228.8
TCGA-D8-A1J8-01A-11R-A13Q-07	4980.7	4274.67	3857.31	5693.3	3194.55	1703.12	2829.97	2713.14	10468.94	6571.02	7878.47	6691.83	6963.3
TCGA-A2-A0EP-01A-52R-A22U-07	6846.62	6796.51	11759.94	7987.66	3410.17	1536.61	4753.19	5969.63	12747	10623.06	14786.1	14170.19	12531.02
TCGA-D8-A1XR-01A-11R-A14M-07	1705.12	3725	5368.16	7525.68	6453.05	1053.26	1445.71	5205.47	10314.1	18055.21	9344.24	10573.25	15497.08
TCGA-BH-A204-01A-11R-A157-07	3675.06	7920.82	9653.35	17934.69	9991.98	1138.57	1292.02	7543.48	6751.63	23712.58	13643.91	22523.85	34008.33
TCGA-E9-A1RG-01A-11R-A14D-07	4178.51	3569.11	7330.95	4825.8	1694.54	1153.1	3170.03	4027.73	10561.37	9235.72	11153.26	8960.9	5457.02
TCGA-D8-A27K-01A-11R-A16F-07	3823.45	4632.47	5368.02	6969.15	4782.34	2486.27	3733.76	5169.27	10625.79	7115.43	7494.82	8450.28	8733.94
TCGA-B6-A0X5-01A-21R-A109-07	9365.75	15903.65	17779.37	12529.3	10113.82	3145.83	4508.92	7709.42	9813.59	14234.33	10625.73	19859.05	17835.33
TCGA-E9-A5UO-01A-11R-A28M-07	3938.89	5034.97	6236.86	7464.89	5587.35	2021.95	2354.94	3208.18	11938.17	12051.19	10963.15	9984.95	9932
TCGA-AR-A24O-01A-11R-A169-07	6035.97	6123.89	6236.99	7154.88	4585.27	1985.76	3416.77	4827.42	9341.5	6741.5	8382.73	10811.53	15449.4
TCGA-EW-A1P4-01A-21R-A144-07	2152.22	3256.32	2432.74	4736.63	3831.19	741.54	971.66	1874.81	6168.07	7514.64	5977.35	4737.95	4363.9
TCGA-A2-A3XZ-01A-42R-A239-07	3193.41	4995.76	5652.49	4452.75	1939.41	674.92	1420.56	3617.45	7135.27	8275.32	16373.06	9443.93	8353.7
TCGA-E2-A10B-01A-11R-A10J-07	5298.98	5199.82	5825.6	5994.32	3927.97	1841	3363.59	4698.79	9317.57	8023.29	11900.98	10458.62	15358.53
TCGA-AN-A0AM-01A-11R-A034-07	3469.48	6946.75	4460.67	7071.25	3365.92	1021.69	1638.64	3599.63	10450.79	12859.47	8326.29	15283.23	14867.25
TCGA-A2-A4S2-01A-12R-A266-07	3080.68	3624.69	5180.24	5788.71	3474.03	665.86	926.98	3240.4	10328.38	8582.47	9907.41	8754.71	8155.56
TCGA-B6-A2IU-01A-32R-A18M-07	9645.9	7376.48	9016.12	13499.7	8819.91	2950.68	4803.92	6692.1	14948.24	13485.73	11311.53	16603.85	13292.57
TCGA-A7-A0CH-01A-21R-A00Z-07	5047.08	5501	11642.15	7805.06	6631.46	2685.11	4515.76	5920.17	11315.16	8154.52	9484.2	11566.88	15630.99
TCGA-E9-A22G-01A-11R-A157-07	4043.1	7870.96	5806.16	5686.11	3087.11	558.62	674.75	3361.95	6640.55	8733.82	4493.49	6805.36	6892.22
TCGA-E2-A15O-01A-11R-A115-07	11220.55	8541.45	8268.05	15316.74	11128.98	3624	4843.6	8549.73	20955.23	14368.11	19109.47	17674.02	27642.27
TCGA-S3-A6ZF-01A-32R-A32P-07	5105.69	6339.93	4978.5	6109.13	4185.14	1698.57	3063.9	3977.84	9077.99	9707.55	13275.75	10740.65	14132.33
TCGA-E2-A1IJ-01A-11R-A144-07	5806.5	5388.2	9883.63	7829.79	4841.76	2505.79	4695.73	5675.56	11155.63	10137.01	11148.78	11930.06	11926.73
TCGA-A8-A07J-01A-11R-A00Z-07	6506.29	6539.65	9197.75	7060.45	6088.25	2329.38	3124.5	5257.44	10792.25	7373.09	10702.44	9582.38	11434.33
TCGA-E9-A1RE-01A-11R-A157-07	12823.56	16196.69	12593.23	11246.54	9021.55	2827.94	3328.44	7333.51	18263.98	12418.96	14545.01	19912.81	27892.05
TCGA-A8-A08A-01A-11R-A32Y-07	4496.31	3808.15	7507.09	5042.66	3716.12	1618.3	2637.93	3920.2	9865.49	7134.91	8472.83	7969.32	7694.3
TCGA-AR-A255-01A-11R-A169-07	2986.82	4347.02	3922.24	4352.42	3391.09	924.7	1037.48	2840.16	4568.78	5276.04	3715.42	4506.03	5903.58
TCGA-A2-A0CP-01A-11R-A034-07	11915.92	8058.53	11553.88	12566.54	7751.61	1558.24	1957.53	7930.57	12792.56	11493.52	16580.44	15622.3	16315.52
TCGA-AO-A12C-01A-11R-A10J-07	7102.55	7023.97	5841.03	5895.25	5499.06	1126.62	928.59	4319	15565.43	9629.18	11356.41	10141.97	13049.36
TCGA-A2-A0CT-01A-31R-A056-07	5267.69	6431.72	6601.81	6928.01	6453.28	925.63	1076.7	4523.17	15021.88	16271.4	13719.07	11413.37	11131.48
TCGA-A2-A25D-01A-12R-A16F-07	6671.94	10019.88	13405.92	10634.61	4851.03	1554.92	3084.76	5842.27	16238.73	24025.53	10681.07	12068.31	11772.69
TCGA-LL-A5YO-01A-21R-A28M-07	1354.59	1396.03	4367.1	2435.31	678.51	553.96	2195.69	1493.8	5840.97	5452.43	5470.76	4442.56	2062.98
TCGA-A8-A09I-01A-22R-A034-07	4600.05	5463.53	6242.31	8897.6	5089.38	896.68	954.08	5276.39	7508.67	15478.99	9436	12440.19	17384.07
TCGA-AR-A24Q-01A-12R-A169-07	2772.3	5910.97	6877.7	11027.76	7022.79	1279.36	2381.17	3861.35	10542.22	16672.56	9148.87	12870.08	16952.33
TCGA-D8-A1XQ-01A-11R-A14M-07	1211.68	1472.95	1942.51	1898.16	1045.84	642.53	1686.01	1078	3199.63	2973.16	1509.16	2159.59	2238.66
TCGA-AN-A0AS-01A-11R-A00Z-07	3797.76	4881.24	5160.82	5983.89	4666.45	1417.14	2026.11	4124.46	8422.05	7904.58	7459.74	9061.49	10119.19
TCGA-D8-A27G-01A-11R-A16F-07	2378.4	3186.61	3853.16	5855.09	4171.69	2180.58	3911.52	3464.88	10670.64	9793.36	6904.99	8201.69	10130.4
TCGA-AR-A1AX-01A-11R-A12P-07	5735.9	5062.51	5056.82	6075.6	4969.85	1957.16	2361.71	3745.9	12523.97	8086.93	7558.4	8637.68	10132.64
TCGA-BH-A18V-01A-11R-A12D-07	1031.34	1770.6	1105.57	3714.47	2180.71	850.19	1196.6	1268.24	4374.98	6640.68	3853.8	4023.48	4425.16
TCGA-AR-A0TT-01A-31R-A084-07	3157.66	2200.79	2587.7	2915.5	2106.28	934.79	1428.22	2170.88	5597.97	4055.62	4763.35	5169.94	5199.04
TCGA-BH-A18M-01A-11R-A12D-07	3456.64	3596.59	4020.01	5220.11	3240.47	1351.45	1826.77	3307.57	8239.3	6192.02	6724.66	7189.02	7834.13
TCGA-AR-A24U-01A-11R-A169-07	5490.14	9244.54	8300.62	9943.84	7742.63	2165.73	3004.6	5861.79	20680.72	15966.69	11634.2	19702.42	28363.05
TCGA-AR-A1AH-01A-11R-A12D-07	9318.55	18595.58	18300.1	9951.58	6728.28	560.99	438.28	5050.73	6172.44	8718.29	7078.67	16274.28	17887.35
TCGA-A8-A07L-01A-11R-A00Z-07	6412.3	5821.32	4682.28	6587.24	4893.6	1820.96	2650.99	3264.68	5212.44	6428.37	4519.37	6511.85	10088.53
TCGA-BH-A18L-01A-32R-A12D-07	3141.85	9060.62	5874.01	9605.11	6267.53	852.63	660.43	3937.74	11949.34	14579.96	11219.9	13613.18	16261.21
TCGA-E2-A1LE-01A-12R-A19W-07	8477.83	8543.86	14257.86	8413.37	3298.34	899.47	2376.48	6821.14	14238.84	13201.38	15405.93	14878.59	12733.16
TCGA-A7-A26H-01A-11R-A169-07	4309.19	5278.32	5536.19	6498.89	5561.66	2198.41	3047.17	5685.32	11417.73	8684.63	9460.82	11801.46	17682.88
TCGA-C8-A8HR-01A-11R-A36F-07	6477.11	9029.21	11023.71	12182.1	9094.81	1590.21	2098.54	6891.72	15125.38	16372.55	12986.98	18826.52	20696.03
TCGA-OL-A66J-01A-11R-A29R-07	9639.06	8355.97	13494.07	9129.51	3410.51	733.39	1679.66	5319.32	9426.38	12583.75	15740.66	14107.94	10202.31
TCGA-AC-A8OS-01A-12R-A41B-07	10347.11	7394.67	8693.67	12199.54	9394.08	3575.46	4971.41	8358.83	24462.92	13788.09	19879.5	17163.13	14870.77
TCGA-BH-A1EU-01A-11R-A137-07	4983.81	5475.02	5857.67	6975.31	6086.5	3158.16	4174.05	4619.08	11652.77	6928.51	9609.34	9514.65	12622.57
TCGA-S3-AA15-01A-11R-A41B-07	1623.53	2197	2696.75	3479.59	2125.76	647.27	1229.08	1884.45	4422.53	5071.96	4629.91	4210.1	2849.98
TCGA-B6-A1KN-01A-11R-A13Q-07	3366.56	4073.77	4341.39	5974.82	3997.32	1685.08	2787.95	3904.98	10552.93	10799.21	7921.17	6502	6356.65
TCGA-A8-A08F-01A-11R-A00Z-07	9460.58	8680.11	6789.99	9598.83	7216.74	3520.31	3104.94	4673.25	8548.75	8383.14	8115.36	7561.09	18048.63
TCGA-A8-A06T-01A-11R-A00Z-07	6717.93	6524.93	6177.54	7004.41	5684.24	1934	2438.09	4190.33	10409.2	10883.38	7654.83	8502.08	9931.03
TCGA-AR-A2LK-01A-11R-A180-07	3660.16	3368.04	3158.83	3970.21	2928.29	972.12	1297.32	2991.07	8328.13	5877.15	6760.54	6570.73	8863.99
TCGA-LL-A441-01A-11R-A24H-07	3277.91	5893.6	7633.98	9196.56	5036.13	1844.3	4005.08	6566.52	10493.06	12462.31	8411.44	15812.7	16628.22
TCGA-AR-A0U0-01A-11R-A109-07	3573.17	3471.61	2487.25	2287.05	2110	658.96	708.2	988	3517.55	3504.47	2979.75	2349.31	2694.39
TCGA-D8-A1XF-01A-11R-A14D-07	7835.73	14553.41	14041.88	10422.47	8593.91	1820.54	2348.98	6002.66	8587.78	17354.21	10579.19	20259.1	22205.52
TCGA-A8-A09E-01A-11R-A00Z-07	3342.22	6888.34	7065.69	6435.84	5073.07	1099.8	1211.03	6051.84	10858.08	12563.94	10538.26	11828.94	13884.37
TCGA-A8-A08I-01A-11R-A00Z-07	2453.93	2660.62	2398.2	3526.64	2504.66	1532.24	2359.99	2104.47	6218.3	4468.71	4103.07	5346.63	6028.07
TCGA-5T-A9QA-01A-11R-A41B-07	5250.53	6307.23	6294.52	5917.16	2702.04	688.02	1039.83	3843.9	6085.86	12422.87	7251.46	6139.09	3763.2
TCGA-AO-A0JM-01A-21R-A056-07	6099.07	5863.05	5319.21	7085.54	7281.33	901.43	699.12	4995.77	9244.64	9507.62	10627.86	10773.29	15126.25
TCGA-E2-A1LG-01A-21R-A14M-07	8591.33	8793.68	6604.32	9860.24	9264.32	1787.31	2032.88	7243.96	24424.36	13169.17	19560.42	13179.78	18164.27
TCGA-AO-A0JC-01A-11R-A056-07	6388.22	6369.68	10964.95	9231.24	7763.61	3206.39	4114.22	5547.33	15015.19	11016.35	10409.78	11808.47	14288.91
TCGA-B6-A401-01A-11R-A239-07	7195.84	7002.1	7539.19	8400.09	4505.08	1433.54	2683.77	5034.7	15348.01	13313.09	13056.36	14463.69	11815.54
TCGA-LL-A7T0-01A-31R-A352-07	5712.34	4698.84	5205.92	5722.33	2726.99	982.65	1999.03	2918.9	10240.43	6986.57	10808.8	6260.95	4141.15
TCGA-AR-A1AN-01A-11R-A12P-07	6480.08	8710.93	9174.1	9224.81	5562.11	1567.1	2225.54	7176.25	10729.25	12696.54	9768.39	15344.07	21563.42
TCGA-C8-A26V-01A-11R-A16F-07	2631.12	3704.66	4293.98	6179.94	5248.9	1645.68	1997.21	3969.2	11647.41	7614.91	9403.89	8104.73	8906.54
TCGA-BH-A0B7-01A-12R-A115-07	5543.61	7519.63	11501.86	10210.59	8259.46	1142.29	1128.29	5026.88	7939.07	11112.32	7748.4	12659.24	13506.63
TCGA-A7-A5ZV-01A-11R-A28M-07	2586.96	6949.82	6505.53	8294.22	4934.26	2599.04	4981.58	7772.57	7770.4	11843.68	6974.66	5004.82	4323.52
TCGA-OL-A6VR-01A-32R-A33J-07	1678.89	2209.79	3905.64	2680.19	1525.16	576.06	1000.79	2266.64	4812.86	3788.11	5307.47	4165.2	3918.5
TCGA-BH-A0H9-01A-11R-A056-07	1351.23	1788.04	3950.14	3381.52	2722.88	1042.31	1640.87	2089.98	5815.23	4532.67	4900.55	4869.03	4242.36
TCGA-C8-A12X-01A-11R-A115-07	2524.82	1979.23	3298.26	2522.34	1006.24	570.14	1183.61	1488.02	4578.72	4602.47	3114.94	3716.75	2187.22
TCGA-E2-A1LB-01A-11R-A144-07	4695.99	7175.87	7877.87	7916.15	5993.28	1442.34	1617.96	5968.49	12804.4	12581.52	10596.27	16221.54	11283.34
TCGA-D8-A140-01A-11R-A115-07	4856.62	8127.47	6108.49	5782.02	4600.88	2159.31	2862.44	2632.12	5852.52	7169.89	3294.48	6665.06	9465.51
TCGA-C8-A3M7-01A-12R-A21T-07	4743.23	6111.82	15270.07	8174.43	6539.32	2289.23	4007.69	6914.08	20582.16	13940.46	15450.33	14289.37	17313.27
TCGA-E2-A15E-01A-11R-A12D-07	7489.55	8990.25	10375.26	9172.95	7444.02	2699.76	3474.51	7309.63	14360.05	12445.17	13195.2	13407.45	14302.85
TCGA-A2-A0EV-01A-11R-A034-07	5064.49	6722.44	5473.92	6373.51	3675.55	1906.03	3937.28	4348.38	9638.7	9515.34	10163.27	11956.5	17555.91
TCGA-E9-A1RD-01A-11R-A157-07	4297.85	5003.06	3717.41	6287.9	4543.08	2070.61	3147.74	4432.87	9449.7	9748.28	9370.8	10746.73	14252.79
TCGA-D8-A27P-01A-11R-A16F-07	6675.22	3196.99	4237.34	4996.02	4202.48	1798.85	2364.63	3718.66	7073.74	5685.26	6166.07	6014.08	6930.33
TCGA-C8-A12T-01A-11R-A115-07	2113.37	2188.18	3308.54	2484.41	1481.32	388.65	599.69	1379.1	4572.15	3738.36	3696.02	3448.95	3550.13
TCGA-S3-A6ZH-01A-22R-A32P-07	1939.14	5014.64	3575.14	5831.34	3656.71	1150.91	2427.82	5059.39	12640.11	9766.9	8266.12	10639.1	12984.95
TCGA-OL-A5RZ-01A-11R-A28M-07	1428.52	1965.83	4953.37	3204.78	1332.6	434.29	933.89	2549.24	6512.4	7169.57	7668.37	5968.33	3569.52
TCGA-S3-AA11-01A-31R-A41B-07	4964.79	4516.2	6421.3	7983.06	6276.97	2195.13	3044.91	4739.85	16905.01	12805.9	12568.36	11565.87	10412.33
TCGA-A2-A3XX-01A-21R-A239-07	2538.68	3824.57	7567.34	7075.81	2554.32	1468.84	4462.52	3082.77	8441.62	11385.62	7465.86	6492.04	4824.87
TCGA-AR-A2LE-01A-11R-A180-07	13891.2	14922.63	13147.94	11755.11	9167.29	6289.77	10092.83	10432.25	18466.75	12850.99	13879.36	19668.22	26922.29
TCGA-A2-A0SW-01A-11R-A084-07	5357.31	7485.27	7219.66	10701.03	6612.18	1805.82	3500.64	8093.3	13074.21	16135.55	10644.2	11322.47	12657.87
TCGA-AR-A256-01A-11R-A169-07	3279.52	4569.25	3394	7029.99	5720.6	1103.73	1338.6	3424.87	9988.34	7259.87	6323.01	5238.39	6531.78
TCGA-BH-A6R8-01A-21R-A33J-07	953.98	961.81	1033.21	2062.78	1079.39	362.01	639.41	702.84	3575.18	3495.04	3015.67	2894.38	2867.22
TCGA-A8-A06Y-01A-21R-A00Z-07	11195.08	11175.37	13952.23	10935.45	9849.49	2307.38	2705.4	9621.53	17113.63	16766.78	24523.77	16984.76	21012.03
TCGA-AC-A2FE-01A-11R-A19W-07	4394.07	3884.45	5861.42	4107.69	2250.54	1206.66	2778.92	3353.23	9500.22	6144.97	9038.07	7667.98	8440.66
TCGA-AR-A1AQ-01A-11R-A12P-07	2774.02	4903.15	6834.06	3443.64	1707.63	1201.81	3104.98	2595.36	2861.5	4490.39	2437.81	5360.84	4193.52
TCGA-D8-A1Y1-01A-21R-A14M-07	3616.12	6181.98	4801.08	6950.76	3320.65	970.65	2011.7	4712.12	9000.55	9432.95	9343.97	10035.25	11401.08
TCGA-EW-A1PD-01A-11R-A144-07	6686.21	7043.67	6204.27	8253.58	7825.97	1209.33	989.53	5945.15	10900.57	10818.29	10224.85	10609.62	11064.01
TCGA-BH-A0HW-01A-11R-A034-07	7129.04	8009.15	7373.63	7107.93	4988.17	2902.66	4261.52	5694.42	13664.87	8257.48	8747.58	9815.79	11279.97
TCGA-GI-A2C8-01A-11R-A16F-07	4584.31	7521.83	7555.64	11553.76	8846.89	2739.04	4456.63	10514.24	14770.91	13729.7	15468.98	19379.85	25325.76
TCGA-A8-A09D-01A-11R-A00Z-07	9398.9	12431.05	14804.75	12549.6	11361.51	4636.46	5639.21	9989.35	18684.84	17641.67	15976.98	18113.81	19072.32
TCGA-C8-A12V-01A-11R-A115-07	3539.78	5115.5	3808.12	6501.31	4455.01	1567.74	2214.48	4226.05	10204.23	10001.46	6949.14	6467.82	8399.92
TCGA-AO-A12G-01A-11R-A10J-07	17629.71	18932.82	37767.86	17658.89	12898.96	3872.09	5995.61	14047.27	17626.28	29189.31	33106.77	25777.02	30312.14
TCGA-BH-A1F2-01A-31R-A13Q-07	10995.88	8950.45	11385.69	10140.63	4217.65	1836.58	3695.65	7823.6	19617.67	14759.02	17772.26	17820.26	14994.94
TCGA-AR-A1AO-01A-11R-A12P-07	4165.79	5997.77	5742.71	6404.53	4696.3	2184.38	3401.79	4010.94	12580.88	9986.25	7299.27	10055.12	9453.86
TCGA-D8-A1X9-01A-12R-A157-07	5393.58	13648.43	6579.42	9095.31	7252.13	2735.12	3668.11	7356.48	8503.79	14664.93	8226.87	14026.3	19559.15
TCGA-E2-A15J-01A-11R-A12P-07	5341.66	5237.92	5792.75	6976.03	5384.11	1049.74	1120.82	4882.77	11330.79	9080.57	6711.76	9983.77	8933.81
TCGA-AC-A23C-01A-12R-A169-07	6079.14	6765.3	5956.75	10171.81	7463.51	3671.48	6201.04	6629.11	18024.36	14593.54	12861.72	14249.01	21927.9
TCGA-E9-A1QZ-01A-21R-A169-07	5657.63	7578.85	8238.4	7824.98	3500.93	1800.16	5109.19	4678.39	11334.36	14680.88	8900.61	12325.62	14200.58
TCGA-BH-A0HP-01A-12R-A084-07	5291.84	6596.6	11505.96	7877.42	5228.22	1936.47	3708.63	5924.18	12325.8	8625.85	16112.34	13054.85	13330.86
TCGA-A2-A0EQ-01A-11R-A034-07	5900.79	6848.76	4650.07	7379.92	4439.59	700.48	778.78	4778.42	6680.48	8714.34	7350.24	9158.83	9487.3
TCGA-AR-A1AM-01A-41R-A22K-07	3606.22	4202.45	7422.61	4326.01	2268.85	1581.11	4406.38	3317.19	7949.96	6253.22	7692.92	8066.17	8762.8
TCGA-E9-A1NH-01A-11R-A14D-07	5427.42	3932	3993.09	6656.33	5248.86	916.25	960.18	3802.95	10130.98	7780.27	8521.8	8430.14	10432.45
TCGA-A8-A07R-01A-21R-A034-07	1641.67	4491.49	4466.74	10697.28	5421.54	3002.86	6967.74	3968.38	9594.72	15780.24	4631.72	6818.63	10909.72
TCGA-A2-A3Y0-01A-11R-A239-07	1449.12	1293.43	2400.03	2437.49	589.67	161.23	345.8	963.54	3703.29	3400.5	3955.89	3685.7	2296.66
TCGA-GM-A2DF-01A-11R-A180-07	7262.09	8694.19	6884	13712.47	9199.53	2176.67	3327.25	6239.11	19912.98	25166.15	13090.06	19094.02	22255.37
TCGA-E2-A150-01A-11R-A12D-07	5278.89	6017.3	4883.52	8069.01	7073.51	3097.64	4496.23	4544.43	14557.79	9712	10069.82	10323.18	10120.53
TCGA-A8-A06Q-01A-11R-A034-07	12917.47	15113.81	14654.56	20556.97	13102.64	7498.84	13069.5	11781.52	20714.33	21682.8	12242.83	27895.81	41437.47
TCGA-A8-A09B-01A-11R-A00Z-07	6205.04	7252.81	8339.26	13181.57	9436.07	3756.02	5931.22	6422.59	22354.42	18726.29	16250.36	18555.17	24064.73
TCGA-HN-A2OB-01A-21R-A27Q-07	5223.5	6743.26	13733.23	7066.11	5198.64	1884.35	2776.83	5471.12	13794.03	8723.91	12754.67	10667.85	11402.99
TCGA-AN-A0AJ-01A-11R-A00Z-07	958.96	3804.41	4543.67	4477.79	2679.01	546.44	450.24	2336.56	1847.13	7026.56	5571.59	7098.83	5760.65
TCGA-A7-A3J1-01A-11R-A213-07	7170	7378.4	6777.77	6077.33	4300.63	1825.81	2169.18	3837.63	9953.8	7241.83	7949.56	8305.31	6960.85
TCGA-E2-A106-01A-11R-A10J-07	7221.34	6517.43	7202.62	7400.96	4885.62	2372.45	4150.15	5046.44	12894.08	8454.92	9806.19	11545.53	13370.08
TCGA-PL-A8LX-01A-11R-A41B-07	6177.21	8998.61	14756.91	10862.31	8018.09	4171.4	7485.61	10627.71	16534.39	19966.47	14355.21	19218.64	11373.03
TCGA-C8-A12O-01A-11R-A115-07	5229.8	4882.66	3061.01	6701.19	5109.51	1158.81	1414.29	2848.5	9333.37	7748.76	6409.8	7642.81	13354.54
TCGA-C8-A1HK-01A-21R-A13Q-07	9034.51	8949.51	7619.31	12584.23	8673	802.89	890.61	4542.94	12749.2	13492.93	14147.42	14168.67	21050.13
TCGA-B6-A0IK-01A-12R-A056-07	2951.39	3441.2	7046.05	4696.43	3265.64	1161.11	2800.75	3856.46	6615.88	8469.17	9107.82	7462.04	5871.83
TCGA-BH-A0BD-01A-11R-A034-07	4264.7	4666.31	4003.06	5875.19	4044.27	1570.54	2602.96	4322.69	11424.15	9036.99	6547.49	9834.03	14276.69
TCGA-D8-A1XU-01A-11R-A14M-07	4482.53	5900	5391.88	7156.84	5250.07	2807.75	4983.38	7357.05	19442.54	8700.86	14402.09	15012.91	20494.55
TCGA-E2-A15G-01A-11R-A12D-07	3247.5	2736.81	3461.88	5001.34	3519.6	1493.79	2264.58	3249.27	8954.4	5053.71	7050.1	6667.98	8368.27
TCGA-D8-A1JB-01A-11R-A13Q-07	3946.82	4790.05	7676.68	6226.11	4411.05	2080.59	3791.05	5687.77	9833.5	10060.38	8965.92	10556.37	12906.04
TCGA-EW-A1J2-01A-21R-A13Q-07	5323.53	4988.78	5175.87	5884.42	5110.52	1861.65	2010.36	4305.64	10163.12	7703.89	6074.51	7332.52	8257.28
TCGA-A2-A0ET-01A-31R-A034-07	3864.38	4800.6	2672.7	6264.98	3542.47	1625.34	1568.79	4530.08	11065.57	9936.64	9850.54	9931.29	14976.24
TCGA-A2-A3XW-01A-11R-A239-07	3223.1	3591.39	6472.04	3357.92	765.23	645.78	2974.62	2362.54	5719.67	6561.65	9493.72	6909.31	3535.73
TCGA-D8-A27R-01A-11R-A16F-07	4950.1	5496.25	8032.81	6693.69	3764.56	822.18	1271.44	3789.52	9553.22	10582.21	8874.46	9821.03	8566.49
TCGA-AO-A1KO-01A-31R-A13Q-07	2795.61	3451.02	4260.78	4395.92	3217.56	1475.76	2196.47	2865.28	6749.15	4500.68	5094.93	5525.27	7376.44
TCGA-EW-A6SD-01A-12R-A33J-07	2073.41	2923.19	3464.9	5415.89	5177	834.33	726.3	4570.39	7843.75	8937.11	9388.27	8503.52	10013.12
TCGA-BH-A18P-01A-11R-A12D-07	2300.58	3033.47	3942.43	3587.38	3642.42	1310.92	1234.5	2937.88	7463.48	5335.1	5538.54	5536.11	6699.5
TCGA-A8-A08R-01A-11R-A034-07	3550.96	4880.4	4000.59	7616.37	4320.16	4092.36	7981.68	3656.33	7865.48	9001.19	3192.11	6534.38	9693.71
TCGA-AO-A0JD-01A-11R-A056-07	1936.62	5781.64	3218.08	6874.04	6564.31	830.8	597.8	3736.37	10589.47	13020.92	9641.4	10125.85	15425.75
TCGA-AR-A2LL-01A-11R-A180-07	5499.24	7723.64	9326.94	9431.47	6512.14	1173.84	1392.83	6047.72	10819.37	15676.21	11328.39	14593.11	17956.73
TCGA-D8-A27V-01A-12R-A17B-07	3189.6	3058.48	2579.99	5659.69	4897.15	1526.14	2054.99	3275.59	10775.7	7277.68	8793.1	7801.17	9204.62
TCGA-BH-A0BO-01A-23R-A12D-07	4621.94	4361.41	6009.62	5193.57	3668.73	1513.25	2204.76	3767.94	6359.8	5439.59	6405.15	7092.73	8551.86
TCGA-BH-A0DV-01A-21R-A12P-07	6082.57	5386.61	6380.25	8395.25	6339.43	1774.43	1941.54	5105.66	13508.35	8198.47	9792.48	9629.96	10942.01
TCGA-A8-A08Z-01A-21R-A00Z-07	2524.13	3473.38	5843.71	5073.52	5672.3	2101.3	2207.32	4554.8	10049.53	7651.59	6755.65	7517.77	9223.37
TCGA-D8-A13Y-01A-11R-A115-07	6650.53	9767.72	7826.15	10824.91	7843.63	2556.99	3393.2	9666.98	12301.34	15621.14	13097.45	19660.08	24090.07
TCGA-BH-A0C3-01A-21R-A12P-07	11439.85	12140.49	10957.75	12704.57	9462.51	4006.72	5597.14	7950.29	14576.15	13632.71	10363.37	17503.17	21191.94
TCGA-D8-A145-01A-11R-A115-07	4319.79	4087.15	4841.65	5653.45	4845.72	1693.79	1919.61	3564.93	10307.75	6930.23	7415.44	7075.39	8718.53
TCGA-A2-A1G1-01A-21R-A13Q-07	2958.87	3540.67	3436.93	6126.15	4102.19	1589.63	2491.26	3091.21	7797.4	7561.11	6467.08	7879.57	12405.29
TCGA-A1-A0SP-01A-11R-A084-07	3614.13	4161.8	4067.48	4766.59	2809.81	502.8	861.5	2552.53	6935.46	8466.33	5738.77	7788.26	7296.84
TCGA-E9-A1RI-01A-11R-A169-07	7346.9	6604.74	5637.53	5791.66	4429.47	1292.25	1753.06	3906.47	19743.71	8529.67	7403.16	11431.18	16925.65
TCGA-AN-A04D-01A-21R-A034-07	6953.26	6613.53	7689.51	18890.44	10554.78	1511.35	1914.01	7169.19	22525.54	24289.15	21256.3	26464.49	39263.18
TCGA-A8-A0AD-01A-11R-A056-07	8179.86	8244.13	8767.02	8179.85	5518.59	1998.68	2262.64	5634.52	10056.2	12440.13	10140.03	10984.28	7893.85
TCGA-A2-A0YK-01A-22R-A109-07	8458.33	7825.15	7341.8	8531.92	6653.73	3180.87	4302.84	5993.3	16817.69	10140.03	13682.09	12422.38	13424.56
TCGA-AN-A0FV-01A-11R-A00Z-07	9687.17	7594.05	6099.74	11944.42	9024.81	1394.87	1975.57	3890.68	14941.03	14988.19	14055.2	11305.08	18440.92
TCGA-A2-A25F-01A-11R-A169-07	3548.81	3881.14	4391.83	4653.97	3929.3	1891.99	2816.62	2986.5	7002.99	5446.1	5199.47	6499.23	9494.26
TCGA-A8-A07E-01A-11R-A034-07	7123.5	6150.61	7706.07	7314.81	5661.87	2564.26	4221.75	5104.67	9431.97	9454.46	8634.48	9304.42	17231.88
TCGA-A8-A079-01A-21R-A00Z-07	8261.49	6816.66	6499.88	10860.06	9199.14	3325.63	4435.77	7853.96	16547.83	20336.36	11059.6	17373.48	19895.65
TCGA-BH-A0E7-01A-11R-A034-07	6796.95	6426.74	6353.68	8089.92	6077.06	2335.16	3640.42	5327.12	12108.46	8501.4	9019.93	12396.93	14285.26
TCGA-A1-A0SQ-01A-21R-A144-07	3327.5	4661.06	4320.94	5990.58	4480.85	2270.65	3290.52	3040.65	11013.52	8388.56	7456.43	8744.78	10761.13
TCGA-BH-A1ES-01A-11R-A137-07	3511.29	5330.15	9559.29	4241.91	3356.2	1444.93	2072.63	3907.68	7125.61	6014.25	5918.35	7235.77	8354.79
TCGA-A7-A0CJ-01A-21R-A00Z-07	5166.89	5888.31	5432.22	10852.93	6076.64	1797.78	2916.17	4950.63	15389.07	17325.85	17607.43	12017.8	14937.54
TCGA-D8-A73U-01A-11R-A33J-07	4572.49	3016.89	4259.84	3250.56	2497.75	1185.09	1855.44	2510.93	6662.61	4303.93	6270.26	5082.86	5417.71
TCGA-BH-A1FC-01A-11R-A13Q-07	1601.88	1215.4	2279.79	2474.13	1320.8	513.5	801.9	1417.56	2948.8	4193.27	4681.77	3752.4	3832.89
TCGA-A2-A04V-01A-21R-A034-07	15340.22	11877.54	16027.41	15154.86	7694.44	4825.48	9005.72	10567.55	25015.34	16306.95	15323.47	23218.01	26403.36
TCGA-BH-A0HY-01A-11R-A056-07	8158.14	10891.56	11510.35	10199.72	7902	1316.73	1503.27	7721.42	10225.28	15030.02	9638.89	14734.91	16930.67
TCGA-A8-A08H-01A-21R-A00Z-07	4141.98	3859.7	4619.75	5139.2	4190.09	1817.33	2580.44	3428.32	7850.83	7420.85	6470.23	7364.93	8664.46
TCGA-AR-A2LQ-01A-22R-A18M-07	4075.17	4443.07	5738.87	6846.41	5182.32	1946.49	2825.79	4341.56	10692.75	7479.97	5876.78	9320.85	8923.54
TCGA-HN-A2NL-01A-11R-A18M-07	3957.97	3409.08	3251.99	3984.59	1582.88	320.54	507.58	1568.52	4240	6136.28	5232.63	4514.41	2993.12
TCGA-A2-A0CM-01A-31R-A034-07	3093.18	5927.22	4387.72	6020.6	4026.54	1700.39	3151.37	5220.9	7610.93	9730.5	7386.8	9146.78	10892.28
TCGA-A8-A083-01A-21R-A00Z-07	3656.85	4040.49	5728.86	5646.1	5459.8	1360.92	1457.62	2845.5	7822.62	5765.69	6238.59	7436.96	8178.32
TCGA-BH-A0DG-01A-21R-A12P-07	5727.31	7086.54	6683.68	9388.02	7235.46	3208.21	3769.13	6539.37	13907.95	12658.42	12167.13	11663.09	14108.86
TCGA-A7-A4SC-01A-12R-A266-07	7378.03	5960.17	7886.79	8482.78	5773.97	2203.58	3425.08	5396.1	15316.05	9771.06	12653.89	11311.22	10556.5
TCGA-S3-AA10-01A-21R-A41B-07	2039.25	7915.4	2669.95	4541.12	3454.46	466.5	501.05	2122.14	3411.14	6384.06	1637.56	4990.31	4599.22
TCGA-BH-A0DT-01A-21R-A12D-07	5902.12	4579.15	5099.56	6445.08	3916	1907	2643.48	4471.41	11128.36	8043.67	10258.32	10069.91	11398.62
TCGA-AO-A12B-01A-11R-A10J-07	1775.72	2361.34	3120.83	3236.05	1586.24	192.33	141.71	2744.93	3550.6	7416.48	3098.34	1968.32	1972.32
TCGA-E2-A10F-01A-11R-A10J-07	4872.42	5037.87	7525.36	5983.44	4496.45	1407.25	1966.61	4529.47	7717.27	6566.05	7226.99	8893.75	11084.02
TCGA-A2-A1FV-01A-11R-A13Q-07	14850.35	16003.71	16024.39	21962.74	17194.6	5631.36	6705.67	15060.27	24081.61	23744.22	17148.93	22046.61	26282.87
TCGA-EW-A1OX-01A-11R-A144-07	4374.31	8048.29	4896.65	8048.75	7031.7	1478.56	1736.1	4994.8	9712.58	12179.83	7333.87	7953.85	13589.43
TCGA-B6-A0WZ-01A-11R-A109-07	6426.67	5262.17	7918.37	6906.38	5002.89	2289.57	3138.1	3814.27	11167.81	10091.17	11279.38	7775.76	7593.91
TCGA-B6-A0I6-01A-11R-A034-07	4458.86	7538.75	6042.32	12041.05	6482.04	2446.86	4661.96	4816.77	8014.89	13099.95	12088.6	16110.8	14590.41
TCGA-E9-A245-01A-22R-A16F-07	2792.01	2617.79	3535.62	4910.3	2430.18	1694.98	3185.08	3257.01	9552.18	7964.56	7470.58	7923.65	8187.88
TCGA-C8-A12N-01A-11R-A115-07	2830.99	2998.93	7201.21	4760.99	3659.3	1579.4	2191.35	3127.46	8470.86	6193.57	7988.48	7564.6	8753.55
TCGA-BH-A0HU-01A-11R-A034-07	5735.04	6477.56	5702.76	8698.81	5156.75	1251.85	1879.27	6691.41	16625.11	12880.33	18104.01	14787.93	15815.38
TCGA-BH-A0B1-01A-12R-A056-07	3726.39	6068.27	6049.92	6593.35	5723.64	884.35	770.6	5118.14	13018.85	11379.65	10683.68	10638.31	12538.06
TCGA-D8-A1JC-01A-11R-A13Q-07	5205.44	8099.95	5205.71	7965.21	5902.61	2906.43	4325.4	5885.34	11803	13778.16	9484.05	10874.74	13391.96
TCGA-E2-A15H-01A-11R-A12D-07	7986	5907.18	5230.96	7209.29	4102.48	1731.8	2964.59	5371.88	13499.76	10528.11	12152.85	10994.1	11541.65
TCGA-BH-A0C1-01B-11R-A12D-07	3345.23	3216.07	3081.07	4474.26	3603.91	442.01	369.92	3051.87	6635.36	5449.71	8917.99	6112.67	7098.79
TCGA-E2-A14Y-01A-21R-A12D-07	3974.89	6228.39	5839.05	10137.32	5427.71	1316.93	1434.7	4693.05	9670.43	12584.79	10636.95	12481.14	11998.64
TCGA-A2-A0YD-01A-11R-A109-07	3330.9	3033.7	3525.49	3777.93	3546.29	1181.5	1269.63	2643.13	6933.81	4334.57	5346.54	5379.43	6711.03
TCGA-E2-A10A-01A-21R-A115-07	4080.36	3929.53	5090.07	4610.5	3294.79	956.44	1423.9	3579.29	5857.73	5762.97	5769.12	6663.96	8087.35
TCGA-AO-A0JG-01A-31R-A084-07	7545.04	8508.36	7994.71	8415.75	5490.29	1209.42	1954.33	5923.79	15298.48	11339.52	12012.94	16454.22	19171.79
TCGA-D8-A27L-01A-11R-A16F-07	2942.21	3008.52	3660.01	4171.28	3503.48	1589.84	2346.67	2592.68	7394.46	4954.5	5107.88	5156.91	6532.49
TCGA-BH-A18Q-01A-12R-A12D-07	3230.45	4760.49	5291.81	5377.6	4329.58	1168.63	1376.6	5056.88	12712.96	11204.69	7684.6	7953.8	9734.91
TCGA-OL-A6VQ-01A-12R-A41B-07	4756.81	3846.7	4422.34	4371.72	3702.01	1366.59	1966.15	2965.9	8135.66	5285.51	6420.08	6243.44	5708.24
TCGA-E9-A1R2-01A-11R-A14D-07	6204.04	7971.04	7098.01	7635.74	5532.1	2028.23	3257.99	5863.38	10409.13	9676.84	11980.46	11970.55	13567.46
TCGA-A2-A04T-01A-21R-A034-07	9295.34	8677.31	8991.05	14353.15	5827.04	1257.34	2205.68	6029.2	13096.35	17800.5	10993.63	12408.72	13957.75
TCGA-BH-A18U-01A-21R-A12D-07	2286.5	4787.09	5676.49	4478.15	3202.28	904.56	1043.22	2825.74	5709.13	8464.71	6504.08	7629.22	8762.9
TCGA-AN-A0XP-01A-11R-A109-07	4620.04	4209.98	5054.77	4564.68	3911.8	2065.28	2626.58	3112.42	9151.98	7115.92	5484.35	6174.47	7477.88
TCGA-BH-A1FU-01A-11R-A14D-07	3170.1	4194.96	7287.8	7510.46	6881.44	1553.7	2079.69	4444.02	11226.58	10960.61	8155.6	10536.84	12821.65
TCGA-A8-A097-01A-11R-A034-07	9445.24	13243.54	10269.25	12169.85	7634.31	4763.14	7951.74	10231.68	15432.25	19088.23	13808.66	20671.22	31191
TCGA-GM-A2DL-01A-11R-A18M-07	9115.06	12282.15	15344.59	12327.13	8020.68	1559.56	1701.76	12096.7	13469.94	19872.55	21695.77	22064.25	14661.62
TCGA-LD-A7W6-01A-81R-A352-07	3574.73	2872.98	4493.28	4402.1	3255.95	917.89	1529.54	2424.42	7756.12	6077.54	4879.03	5644.62	5615.42
TCGA-AC-A2BM-01A-11R-A21T-07	3132.09	5627.22	6094.29	6641.72	6133.71	1726.18	2901.07	4670.54	11931	9114.67	9853.83	9069.84	15126.77
TCGA-EW-A3E8-01B-11R-A24H-07	3469.39	4795.96	11402.95	3906.03	2111.71	625.8	1242.44	3188.01	9284.58	10106.73	8697.56	9410.66	8279.21
TCGA-BH-A0DS-01A-11R-A056-07	6701.15	7791.81	18329.02	12106.18	7317.92	2064.38	4131.01	9589.41	16911.87	19961.42	18156.2	21195.88	14474.9
TCGA-A2-A3XS-01A-11R-A22U-07	3828.31	6996.47	13782.46	7953.84	4136.77	2256.53	5533.88	5392.98	12638.92	17833.08	12886.84	12444.53	9741.6
TCGA-A8-A0A1-01A-11R-A00Z-07	7027.63	6876.48	6164.2	6720.82	6725.71	2483.57	2735.87	4451.86	12111.31	7274.63	9695.39	9636.46	11503.93
TCGA-BH-A8FZ-01A-11R-A352-07	4708.72	3142.41	4325.65	4210.85	3455.37	1138.5	1762.08	2440.12	7134.87	5041.44	5299.74	5496.33	6507.96
TCGA-BH-A0B6-01A-11R-A19W-07	1832.62	1794.19	3072.74	1574.08	947.29	296.85	495.31	1233.91	5268.92	2686.57	4199.93	3113.01	2886.9
TCGA-BH-A0HK-01A-11R-A056-07	21399.02	17736.88	22280.02	17015.43	14389.37	4625.27	3297.03	13950.46	23857.99	22015	19296.8	24642.64	41455.67
TCGA-BH-A0B3-01A-11R-A056-07	2440.94	2516.86	2344.06	3728.71	2855.39	1147.25	1646.81	2747.74	5676.42	5688.82	4678.39	4963.69	6791.61
TCGA-BH-A0C7-01B-11R-A115-07	2587.17	3197.32	2616.8	4856.92	4239.23	786.43	810.49	2436.11	6685.68	7655.63	6666.82	7048.91	11677.51
TCGA-A7-A0DA-01A-31R-A115-07	5310.65	9109.55	11042.68	12791.37	9480.26	4568.9	7460.43	5932.95	16726.97	19375.2	10719.33	14343.98	15326.79
TCGA-B6-A0IQ-01A-11R-A034-07	8036.74	7530.44	5232.17	9767.72	3828.35	928.97	1972.17	3621.8	8929.16	14366.08	12596.13	16835.62	14730.94
TCGA-AN-A0FW-01A-11R-A034-07	4293.02	5023.08	14276.84	7201.61	4479.02	2876.51	6633.1	5947.85	11957.41	13965	8966.48	13477.74	12854.23
TCGA-BH-A1EY-01A-11R-A13Q-07	5739.33	6687.07	6598.26	6185.34	4809.5	1849.6	2879.41	3692.28	10514.27	6719.97	7892.01	9185.73	11017.52
TCGA-BH-A0BA-01A-11R-A056-07	3994.8	6463.96	9711.65	8987.97	7966.74	2721.16	4054.15	8142.91	12830.54	8720.36	12799.25	15205.47	13551.14
TCGA-AC-A2FM-01A-11R-A19W-07	3097.6	4354.94	7443.18	4341.04	2756.23	1064.56	2147.52	3667.24	6823.88	8037.54	7571.21	8900.47	9041.2
TCGA-AO-A12F-01A-11R-A115-07	7447.55	9432.17	19149.46	10683.64	7758.44	1194.74	1230.35	5546.37	6199.19	13033.07	11245.96	10876.12	15254.84
TCGA-AR-A0TS-01A-11R-A115-07	3126.72	3584.04	3249.85	5738.96	3224.45	1780.87	2885.42	3141.83	7747.55	7961.09	6154.45	8120.96	9323.34
TCGA-A1-A0SJ-01A-11R-A084-07	6390.17	8995.5	8598.57	7812.19	6595.78	2430.85	3639.68	5474.92	14963.18	11635.11	11234.73	12802	18174.64
TCGA-E9-A3QA-01A-61R-A22K-07	3558.04	9608.65	11219.7	9558.17	4392.53	995.31	2467.16	3375.38	6922.53	15492.41	6737.49	11090.72	12123.56
TCGA-S3-AA14-01A-11R-A41B-07	6091.3	10852.16	11527.12	12409.84	11184.49	2994.03	3574.12	7661.95	13977.27	15290.85	11136.92	17366.89	19508.84
TCGA-BH-A0B5-01A-11R-A12P-07	4655.57	4237.18	4638	5058.56	3699.91	1533.47	1898.89	3152.99	9230.56	5811.2	9112.04	6944.09	9549.37
TCGA-A8-A096-01A-11R-A00Z-07	2540.76	2755.23	3400.21	3986.6	5048.04	985.37	953.46	2475.78	5810.71	4667.05	5659.65	4547.82	7966.93
TCGA-EW-A6SA-01A-21R-A32P-07	5327.73	10862.53	8005.65	9555.8	6236.92	1224.45	2035.04	5182.25	12098.59	14514.21	8444.17	11683.65	15020.12
TCGA-E2-A15S-01A-11R-A115-07	11050.4	8337.82	7015.15	12131.03	9089.13	2996.78	3507.62	6190.22	15415.84	13905.47	13342.48	14176.81	20009.9
TCGA-AC-A8OP-01A-11R-A36F-07	8818.44	10282.73	5404.53	9901.84	7180.69	2742.46	4050.43	6818.72	16718.29	15604.5	17278.09	15113.99	13315.87
TCGA-A2-A25C-01A-11R-A169-07	4803.84	5025.99	4557.59	8013.81	5941.34	2548.41	4563.86	4057.28	10349.45	8540.72	7313.98	11257.27	22373.45
TCGA-AN-A0FK-01A-11R-A034-07	1585.36	2683.95	3923.59	4871.6	2598	312.62	270.2	3978.74	2776.85	8792.62	7278.03	8931.05	11981.14
TCGA-AN-A049-01A-21R-A00Z-07	4034.34	6976.71	8512.69	8492.49	6196.41	849.96	756.71	5496.34	8423.32	13148.79	10110.25	11392.51	14579.34
TCGA-D8-A27T-01A-11R-A16F-07	2271.82	2378.21	3716.77	4311.88	3340.57	1648.21	2496.81	2943.74	7358.35	7410.97	5876.42	6568.44	8276.93
TCGA-D8-A73X-01A-11R-A32P-07	6239.23	5244.22	10358.77	6697.87	3874.54	1673.27	4426.97	4393.33	7198.48	6208.05	7760.68	10168.37	13751.74
TCGA-C8-A132-01A-31R-A115-07	3344.33	4756.22	5433.06	6651.42	4815.04	1071.49	1226.04	4203.47	7883.48	8344.24	7791	8346.66	9853.32
TCGA-E9-A229-01A-31R-A157-07	3776.95	3634.41	4840.28	4108.27	3146.84	1841.65	2910.56	2841.83	8707.4	6516.04	5395.22	7304.13	9325.39
TCGA-A8-A08P-01A-11R-A00Z-07	6653.15	8112.21	8235.43	7545.83	7280.52	2075.06	2992.38	5353.59	11796.81	14237.69	12782.55	11537.65	16820.52
TCGA-A8-A09W-01A-11R-A00Z-07	9121.58	12894.16	12879.63	12631.74	10273.31	1350.05	1685.61	5867.4	7780.64	13799.76	13747.18	15868.48	24307.23
TCGA-E2-A14U-01A-11R-A22K-07	5098.15	5137.51	9687.05	5665.24	2304.3	1091.06	3189.33	4184	8799.39	8099.9	8075.53	9937.49	7513.95
TCGA-D8-A1XM-01A-21R-A14M-07	3750.45	4345.76	4648.3	4926.76	3580.96	1586.94	2790	3484.61	8118.53	6695.68	6792.7	8265.36	12057.57
TCGA-E2-A153-11A-31R-A12D-07	6443.3	7494.5	7489.31	12069.28	8403.19	1762.95	2039.33	8137.06	13954.66	13743.24	12439.48	15890.65	19968.52
TCGA-E9-A1NF-11A-73R-A14D-07	9234.65	13763.97	11448.92	13029.63	10014.03	2931.91	4258.92	9282.3	13068.14	11961.74	9248.59	16775.86	20867.01
TCGA-BH-A0AU-11A-11R-A12P-07	5365.74	6230.15	6947	6807.68	5051.11	2271.69	2998.17	4814.97	8063.82	6681.42	8557	9202.04	12184.82
TCGA-BH-A0E1-11A-13R-A089-07	3020.37	3538.04	5061.66	4492.97	3368.08	710.13	844.75	2911	6128	5043.28	6922.18	6071.21	6768.76
TCGA-BH-A0DL-11A-13R-A115-07	7568.02	7625.37	8282.15	9177.57	7203.61	3658.68	5600.52	6480.31	13415.82	9257.81	10875.1	13074.67	18024.74
TCGA-A7-A0CH-11A-32R-A089-07	8820.04	9009.25	14294.44	9115.22	4277.46	2213.73	5756.62	7776.47	12189.04	12249.99	13012.45	13796.84	10573.41
TCGA-E9-A1RB-11A-33R-A157-07	11359.67	15012.46	16971.94	18050.53	13519.85	5101.28	8023.4	11907.75	18988.89	12875.69	14117.47	22783.22	31493.89
TCGA-BH-A0B8-11A-41R-A089-07	18544.35	20696.54	19898.08	22324.8	17020.18	6120.54	8273.77	16614.87	23447.94	18493.91	19428.71	27774.21	31418.8
TCGA-BH-A0DG-11A-43R-A12P-07	4191.26	5597.99	6085.69	7279.99	5901.86	3714.15	5911.48	4583.2	7707.21	5787.84	7241.85	9021.81	13753.34
TCGA-BH-A1FN-11A-34R-A13Q-07	5786.78	5677.81	6436.89	6509.32	2659.27	1720.31	5162.18	4475.56	8735.08	8321.41	8800.27	10070.67	10183.99
TCGA-AC-A23H-11A-12R-A157-07	10625.81	15251.3	15063.37	14169.11	10462.25	6199.15	11918.45	12092.95	17008.77	13464.8	16601.01	19837.81	26384.12
TCGA-E9-A1RH-11A-34R-A169-07	22342.07	27009.63	27502.22	28105.73	20983.64	5863.35	9331.94	21862.83	26942.26	23559.22	26646.32	38111.05	51757.06
TCGA-BH-A18R-11A-42R-A12D-07	12393.96	12790.76	12036.92	13834.8	9873.43	4842.79	6908.73	10317.14	13797.69	13584.69	14157.36	19465	24378.75
TCGA-BH-A0HK-11A-11R-A089-07	6234.51	5620.93	6600.62	5984.51	3731.42	1907.31	3390.61	4939.07	9037.82	6685.46	7751.18	9294.9	8664.57
TCGA-BH-A1EW-11B-33R-A137-07	4626.64	5164.4	5264.8	5499.01	5229.28	1957.58	2309.01	3801.93	10391.99	6284.15	8071.54	7746.39	10753.56
TCGA-BH-A18P-11A-43R-A12D-07	17978.06	22636.32	21406.07	23106.93	17573.16	7538.03	8926.14	17693.12	25929.49	17535.41	22558.17	31044.58	39629.97
TCGA-E2-A15I-11A-32R-A137-07	24360.22	24928.68	29346.52	26668.47	17528.75	6935.86	12385.41	19379.87	27416.12	18360.38	28316.35	38211.82	53871.27
TCGA-BH-A0H5-11A-62R-A115-07	7292.41	7730.6	10537.33	8917.22	7345.48	1969.11	2352.51	6830.38	10922.13	9449.67	11539.94	12656.46	16934.38
TCGA-E9-A1NA-11A-33R-A144-07	10182.84	11569.47	11353.39	12755.31	8983.08	4916.04	7439.36	9638.92	10964.73	11475.43	10970.46	16557.91	18901
TCGA-E2-A1L7-11A-33R-A144-07	3592.84	4526.74	5918.44	5118.96	3980.45	1174.63	1530.32	3613.18	6584.29	5529.63	6341.44	7029.87	6410.77
TCGA-A7-A0CE-11A-21R-A089-07	3720.43	3800.66	6899.8	4560.12	2338.68	1056.87	2483.46	3094.14	5543.49	5771.71	5702.87	6437.74	5980.91
TCGA-BH-A1EU-11A-23R-A137-07	11749.32	13526.72	13349.64	14272.39	9756.63	5059.69	8788.87	10521.58	16260.06	12264.34	17106.17	20216.07	28884.9
TCGA-GI-A2C9-11A-22R-A21T-07	3027.45	4004.57	6460.73	4896.25	3803.78	1866.77	4194.49	3416	8033.9	4786.25	6832.39	6843.39	10013.23
TCGA-BH-A0HA-11A-31R-A12P-07	5121.65	6687.69	7250.72	7676.35	5296.65	1160.63	1344.54	5238.86	5974.71	6244.03	9912.93	9675.59	12265
TCGA-BH-A0E0-11A-13R-A089-07	6651.16	7548.51	11824.45	8581.1	5520.76	2034.67	3315.62	6412.24	10976.88	11402.9	11176.97	11548.01	15982.45
TCGA-BH-A0BC-11A-22R-A089-07	8381.93	7971.9	8861.21	9218.56	5507.35	2047.64	3321.14	6160.96	11157.51	11661.9	13467.09	13303.25	14742.67
TCGA-A7-A0D9-11A-53R-A089-07	17369.75	19054.49	17297.84	23088.92	20405.77	6722.94	7265.42	14345.54	21142.19	22970.39	17048.68	26349.26	42491.9
TCGA-BH-A1FR-11B-42R-A13Q-07	6518.31	6797.44	9751.47	8513.56	7082.26	3643.99	5713.26	6539.18	13615.73	8331.15	9027.05	10982.4	12905.18
TCGA-A7-A13G-11A-51R-A13Q-07	27170.41	28019.03	19406.35	26228.6	19622.16	8518.87	12168.11	21341.35	32859.48	20745	28240.28	35378.31	36880.53
TCGA-BH-A0DK-11A-13R-A089-07	3817.32	6580.24	7737.11	9930.52	8510.79	1487.32	1507.65	6070.03	10869.81	10157.28	9466.21	11605.94	14638.99
TCGA-BH-A203-11A-42R-A169-07	12173.34	18253.88	12844.3	17245.27	12441.54	5923.67	9734.34	12431.45	18925.72	14640.69	14886.94	22786.92	30644.1
TCGA-BH-A1FU-11A-23R-A14D-07	7888.29	8432.86	8475.83	9250.57	8884.69	3638.53	4185.02	6898.75	11004.3	7870.96	9520.74	11850.93	11589.87
TCGA-BH-A1ET-11B-23R-A137-07	8274.54	11193.75	8797.77	10895.63	8615	3147.48	4579.04	7903.48	12598.5	9529.21	11651.5	14239.41	21638.22
TCGA-BH-A18M-11A-33R-A12D-07	8281.56	8198.48	7356.69	8532.92	6292.12	3121.78	4484.48	6756.82	11711.67	9575.63	10755.38	12076.4	15118.04
TCGA-BH-A0BS-11A-11R-A12P-07	3997.92	5761.48	7394.88	5032.11	3160.07	843.8	1263.31	4425.32	6438.54	5629.83	7167.03	6955.17	6719.4
TCGA-BH-A0DV-11A-22R-A12P-07	5462.27	6326.65	7218.17	7264.66	5373.38	1735.4	2343.75	5012.7	11601.6	8806.93	9962.57	10736.18	15102.4
TCGA-BH-A0B7-11A-34R-A115-07	5711.8	6437.53	8248.81	8475.55	6995.38	1839.38	2245.41	5637.83	10557.52	8510.86	8801.9	10787.69	15955.52
TCGA-BH-A0DP-11A-12R-A089-07	5445.2	5452.37	7252.53	6110.81	5617.81	2500.59	2728.09	4362.27	8729.78	6297.4	6499.61	7191.16	13427.13
TCGA-BH-A1FB-11A-33R-A13Q-07	6654.67	6816.52	8875.27	7453.35	5937.07	2604.81	4070.99	5813.25	10398.63	7748.5	10053.28	10604.76	13251.64
TCGA-A7-A13F-11A-42R-A12P-07	10964.49	12552.14	10304.1	11479.62	8355.71	2625.74	3326.44	9121.98	20252.44	12963.29	18340.58	16639.16	20783.07
TCGA-BH-A209-11A-42R-A157-07	8761.97	12743.49	10010.78	12050.89	8621.89	4928.39	7915.94	7596.57	13763.79	9697.74	11250.87	15682.8	24330.45
TCGA-E2-A158-11A-22R-A12D-07	13245.74	16604.95	15746.71	18977.88	14542.69	5554.86	7316.63	14631.1	18479.06	17792.97	16741.36	25114.1	28604.4
TCGA-BH-A1F2-11A-32R-A13Q-07	16397.13	16738.8	16777.03	25052.32	17165.41	5856.75	8848.66	16805.14	23411.27	22199.77	20797.73	32684.13	46523.11
TCGA-BH-A0BM-11A-12R-A089-07	8464.07	8828.73	11770.1	11095.54	7494.78	2709.2	4199.55	7234.03	13431.88	11050.12	11621.24	14074.56	14524.3
TCGA-E9-A1NG-11A-52R-A14M-07	12338.45	17241.91	16622.9	13970.39	12460.77	2037.64	2101.25	12164.86	15481.91	14280.57	14082.88	18587.46	24602.33
TCGA-E2-A15M-11A-22R-A12D-07	11672.98	13694.92	13500.92	13889.35	9148.79	3539.63	5264.84	10820.77	15517.54	11894.61	15289.77	19015.27	18923.41
TCGA-BH-A204-11A-53R-A157-07	21909.43	26834.46	33605.75	30596.02	20258.59	5054.57	8356.11	23309.11	30067.4	28619.73	27414.61	45147.81	55140.04
TCGA-BH-A1FH-11B-42R-A13Q-07	6349.31	5977.98	8994.54	6659.67	4113.54	1901.7	4122.97	5220.87	10102.93	7711.08	9250.84	10120.87	12602.45
TCGA-E2-A1LB-11A-22R-A144-07	2827.38	3936.97	4183.49	5933.82	4410.72	1695.33	2453.71	3531.74	7166.67	5659.58	6378.12	8152.35	6117
TCGA-BH-A1F0-11B-23R-A137-07	11431.73	11879.45	10905.06	11141.58	7098.47	3542.8	7616.42	9045.07	14319.03	10501.07	14935.6	16221.01	22220.65
TCGA-BH-A0BT-11A-21R-A12P-07	3363.41	3846.78	4058.52	4290.16	2579.18	1330.61	2349.16	3220.24	6275.1	4505.98	6076.73	5791.81	5181.96
TCGA-A7-A0DB-11A-33R-A089-07	10508.28	13776.07	15550.52	15907.8	11719.43	5215.96	7359.55	11693.28	20428.02	16311.45	14092.15	20650.32	22073.75
TCGA-BH-A0AZ-11A-22R-A12P-07	4754.56	6159.62	7643.37	7120.1	5447.03	1282.46	1489.91	5366.12	7777.04	7416.78	9457.83	9939.98	15546.1
TCGA-BH-A1FJ-11B-42R-A13Q-07	7066.13	8011.45	7721.05	7533.31	4731.95	2149.52	3428.49	6390	12384.32	9420.08	12822.55	10861.89	10242.48
TCGA-BH-A1EO-11A-31R-A137-07	8804.03	11075.39	18535.81	10905.14	6099.91	2252.54	6045.59	9135.29	12205.04	13721.31	14606.59	17218.83	17153.28
TCGA-E9-A1RF-11A-32R-A157-07	19362.42	28107.44	27365.49	25569.2	18206.08	7109.83	10913.32	19087.67	23587.96	18925.86	19529.4	33685.07	43119.12
TCGA-BH-A18Q-11A-34R-A12D-07	6089.39	7393.63	7487.66	6841.46	5718.6	2852.82	3521.93	6371.59	12408.76	7542.38	9216.53	9124.35	9339.77
TCGA-BH-A18U-11A-23R-A12D-07	6225.18	5993.97	7479.81	5715.29	4915.17	2314.92	3222.8	5007.74	10761.69	8089	9191.94	8637.03	9657.38
TCGA-BH-A0DO-11A-22R-A12D-07	5781.8	5264.25	6327.33	6434.15	4926.38	2613.31	3395.45	4314.68	10248.32	7170.75	10029.11	8192.04	7718.85
TCGA-BH-A0BV-11A-31R-A089-07	4095.31	5136	6785.36	6846.26	5595.54	1358.67	1533.42	4273.55	7881.6	6637.36	6717.48	8246.47	9657.22
TCGA-BH-A0BA-11A-22R-A19E-07	5211.55	6601.85	12129.51	6938.51	6290.19	2520.62	3666.14	5486.35	9410.82	6653.48	7826.67	9351.6	10886.83
TCGA-BH-A1EN-11A-23R-A13Q-07	16670.74	18426.66	14346.13	17313.58	11023.88	6228.97	11798.66	14407.3	24061.19	15990.66	18901.09	25500.17	37504.32
TCGA-BH-A0B3-11B-21R-A089-07	6915.6	6809.51	7803.08	6810.02	5088.85	2577.96	3581.33	5166.5	10354.23	6912.92	7394.86	9448.14	10349.93
TCGA-AC-A2FB-11A-13R-A17B-07	6488.99	7463.28	9216.58	7881.26	5044.35	2376.17	5185.07	6134.41	10164.02	8224.69	9880.37	10293.71	9791.36
TCGA-BH-A18S-11A-43R-A12D-07	8931.94	7999.64	12054.49	9246.67	7041.14	1959.95	2427.69	7319.24	12577.59	10937.06	12710.11	11887.39	12871.19
TCGA-BH-A1FE-11B-14R-A13Q-07	6517.4	8066.28	9708.7	9262.68	6099.22	2108.81	2934.22	6757.15	12673.31	10176.49	13497.32	12892.75	12414.98
TCGA-BH-A0BW-11A-12R-A115-07	5839.73	6247.61	5433.04	8250.57	6623.87	2831.36	4348.03	5231.26	11371.13	9850.1	9386.05	9395.69	12995.38
TCGA-E9-A1N5-11A-41R-A14D-07	4104.39	5286.13	5734.15	7186.74	5305.95	757.61	696.89	4284.55	8539.19	9226.25	7766.23	8914.8	10129.84
TCGA-E9-A1ND-11A-43R-A144-07	8850.35	8517.02	12462.64	8767.04	2658.55	1361.53	4879.89	6679.94	11443.96	12368.99	12471.51	14927.38	10553.21
TCGA-A7-A13E-11A-61R-A12P-07	15129.42	16540.2	17593.66	16691.47	14052.43	6595.12	8389.22	13081.81	20302.19	14634.33	16492.63	20490.6	26282.83
TCGA-E2-A1LS-11A-32R-A157-07	26409.43	31408.4	29730.36	33212.83	24080.14	8316.68	12033.58	24049.43	27337.39	25757.93	28129.28	45841.96	59156.72
TCGA-GI-A2C8-11A-22R-A16F-07	17394.86	13066.48	11023.41	17837.28	15274.44	4391.75	5070.37	13883.02	34410.86	18060.37	22740.75	26451.52	30415.92
TCGA-AC-A2FF-11A-13R-A17B-07	4054.82	4768.61	6951.68	6985.4	4718.69	2486.79	4917.58	4808.36	10049.3	8588.18	7583.51	10388.12	17315.88
TCGA-BH-A0B5-11A-23R-A12P-07	20304.15	29291.08	27143.81	28423.65	16704.35	6926.29	14410.75	22134.57	23380.25	25775.99	24296.24	41058.68	56034
TCGA-BH-A1FD-11B-21R-A13Q-07	14309.81	15421.97	15919.62	14069.48	7831.92	4010.37	8461.52	12726.41	16320.51	16528.08	15995.3	20141.21	17208.94
TCGA-BH-A0C3-11A-23R-A12P-07	7218.94	7094.06	7923.92	8641.91	6347.44	2214.82	2762.15	6389.6	8220.39	8092.52	10316.26	11193.74	12746.39
TCGA-BH-A1FM-11B-23R-A13Q-07	11461.86	12099.39	11647.37	13196.22	8488.83	3918.84	6790.58	9882.78	14321.63	12053.15	14944.35	19815.71	30266.64
TCGA-E9-A1RI-11A-41R-A169-07	18815.87	22576.87	18641.31	18649.27	12465.37	4719.55	7795.27	13707.46	23652.64	14960.48	17328.74	29433.14	36447.77
TCGA-E2-A1BC-11A-32R-A12P-07	13280.51	15259.64	25017.42	18399.98	12117.23	3811.64	6978.56	13101.59	19839.8	15160.97	20864.33	25373.41	30018.12
TCGA-E9-A1N9-11A-71R-A14D-07	8577.45	12363.15	13187.57	14460.22	13235.86	2020.25	1730.74	10467.29	13197.52	14602.61	12443.84	18849.13	18286.36
TCGA-BH-A0BQ-11A-33R-A115-07	6888.18	7311.46	9392.63	10721.8	9217.81	1523.28	1380.66	7025.49	12325.2	9309.41	12557.93	11731.85	13857.14
TCGA-BH-A208-11A-51R-A157-07	4930.1	6610.28	9551.36	8267.7	6297.37	1782.85	2574.1	6035.51	8908.64	8458.37	10047.59	12308.97	15347.87
TCGA-BH-A0DD-11A-23R-A12P-07	18110.2	21155.9	18905.54	20149.42	17218.1	5433.07	5755.98	16045.43	22232.18	18010.61	20413.17	26062.58	37557.36
TCGA-BH-A0H7-11A-13R-A089-07	7454.98	6287.99	9150.41	6871.76	5146.66	1524.48	2232.41	5279.21	9889.97	8907.3	11379.93	9808.04	16736.19
TCGA-BH-A0BZ-11A-61R-A12P-07	13015.54	12721.12	11906.12	15121.84	11459.05	5005.07	6515.53	10983.11	19160.4	12940.5	14950.84	18846.41	27501.58
TCGA-BH-A0BJ-11A-23R-A089-07	3979.92	4248.03	4480.96	4599.36	3890.83	1109.8	1240.22	3345.32	7790.33	6030.56	7616.11	6119.38	9919.96
TCGA-E2-A1IG-11A-22R-A144-07	14057.84	16073.81	16042.02	17384.18	12959.86	4575.63	6909.8	11239.06	14082.29	14027.25	11482.61	22850.04	27740.7
TCGA-BH-A18J-11A-31R-A12D-07	7493.7	8919.82	9646.15	8690.23	7458.68	3296.35	4260.01	7167.78	13982.77	10323.88	12527.23	11829.12	13091.45
TCGA-BH-A0DT-11A-12R-A12D-07	7708.69	6910.12	6628.39	9226.08	6087.22	2946.13	4419.17	6746.65	12453.96	9925.63	11332.75	13727.97	16583.7
TCGA-BH-A0DH-11A-31R-A089-07	10574.7	9229.39	12179.82	11376.52	5294.33	2146.53	5105.84	8446.7	13097.69	15748.72	13462.32	15976.27	19493.54
TCGA-BH-A1F8-11B-21R-A13Q-07	7920.9	8789.14	12990.55	8945.22	6451.51	2824.83	4697.78	6974.5	15219.9	10464.15	13853	12839.11	15021.24
TCGA-E9-A1N6-11A-32R-A144-07	7360.77	7904.31	7648.82	8527.69	5146.49	1041.33	1386.19	6118.1	8228.26	9113.85	9326.54	12353.95	17690.87
TCGA-BH-A18L-11A-42R-A12D-07	8265.56	11978.29	13107.08	12026.85	8837.62	1744.61	2081.47	7992.73	14742.95	11726.25	12222.98	16008.97	19084.97
TCGA-BH-A0DZ-11A-22R-A089-07	3398.44	3764.69	8699.71	5141.9	2479.42	1079.82	2872.04	3920.34	6662.41	7055.79	7641.07	8097.93	6873.08
TCGA-E9-A1RD-11A-33R-A157-07	13544.93	17074.56	16129.97	19813.03	14554.18	5192.56	8401.47	13912.16	18553.22	16049.63	17560.6	24529.46	30553.68
TCGA-BH-A18N-11A-43R-A12D-07	9379.52	10736.1	11488.5	11439.05	8478.47	2980.52	3847.15	8681.71	14885.03	10673.02	12024.81	14920.13	19510.32
TCGA-E9-A1R7-11A-42R-A14M-07	15756.82	21412.14	17437.43	21933.52	20204.52	6862.75	10388.6	14490.33	18512.04	14845.84	15573.27	26091.92	40857.47
TCGA-BH-A0H9-11A-22R-A466-07	9324.97	13874.58	25616.21	10597.06	4192.26	2125.41	7110.45	10644.53	11002.65	14697.25	13498.57	16300.23	10474.64
TCGA-BH-A18K-11A-13R-A12D-07	11917.27	12870.82	12029.55	12527.09	10529.38	4903.9	5934.87	10489.46	21250.69	14893	15953.48	17869.12	20807.58
TCGA-BH-A0C0-11A-21R-A089-07	4539.84	4185.87	5651.48	5188.26	4185.75	2059	2575.75	3611.04	8189.31	6010.88	7241.29	7520.39	8497.52
TCGA-E9-A1N4-11A-33R-A14M-07	6120.99	7023.19	8588.81	8449.68	7166.47	1518.47	1777.03	6196.54	11700.13	10381.25	13813.34	12502.79	15618.48
TCGA-E9-A1RC-11A-33R-A157-07	20414.96	26652.35	26271.98	22216.09	17087.03	7697.55	12134.16	18059.96	22727.66	21964.93	20524.47	31844.07	40388.89
TCGA-BH-A0AY-11A-23R-A089-07	5728.25	7412.71	8939.68	7580.08	5154.44	1431.29	1994.78	5904.57	9884.97	8083.74	9072.08	10108.6	10863.47
TCGA-BH-A1FC-11A-32R-A13Q-07	7755.16	8051.21	9786.61	8730.98	5248.81	2709.35	6045.85	6346.12	11938.69	9053.23	15697.82	13224.14	15683.67
TCGA-BH-A0DQ-11A-12R-A089-07	3979.39	4326.76	6052.24	5417.82	4334.57	2059.77	2701.94	3730.79	7042.7	5003.6	5575.37	6648.61	8007.65
TCGA-BH-A1EV-11A-24R-A137-07	11043.77	12884.98	11295.04	12921.01	9803.63	4684.87	7076.6	9692.37	17793.59	12868.31	14379.47	18556.61	25749.32
TCGA-E2-A1LH-11A-22R-A14D-07	5752.2	5735.87	7043.87	6640.97	4625.98	2389.56	4223.85	4716.26	9227.49	6553.7	7864.58	8670.61	8793.38
TCGA-BH-A1F6-11B-94R-A13Q-07	16899.06	18093.17	16917.17	21192.25	14894.08	4569.41	6576.65	14867.55	21719.15	18201.08	18119.28	25097.37	36045.36
TCGA-5M-AAT4-01A-11R-A41B-07	3463.38	11728.67	6338.27	8559.53	6214.83	965.62	1137.97	6061.49	8923.95	16939.04	10973.74	13302.21	10977.77
TCGA-5M-AAT5-01A-21R-A41B-07	3691.22	7051.11	5216.36	9181.48	7192.02	1546.77	2534.84	4195.94	13253.16	16548.4	9985.32	14241.51	10000.98
TCGA-AA-A02Y-01A-43R-A32Y-07	9085.12	4249.7	10150.91	9534.59	4843.61	1530.73	3305.99	8652.47	17204.5	27156.36	14760.32	12029.32	8908.92
TCGA-AZ-6603-01A-11R-1839-07	5882.94	11907.67	9201.74	11659.64	7236.09	1138.46	2204.77	5474.13	10716.57	22437.21	13855.09	22019.99	22619.18
TCGA-G4-6306-01A-11R-1774-07	4997.99	8881.37	13588.76	9435.14	4000.15	989.09	2354.84	4773.57	11611.12	22792.45	13265.12	16660.92	15640.48
TCGA-F4-6570-01A-11R-1774-07	2843.31	6191.34	8796.12	7371.86	3450.69	745.08	1111.13	4805.8	9852.26	12584.25	10137.38	9744.82	11465.39
TCGA-A6-6142-01A-11R-1774-07	2504.79	7583.98	13833.17	7695.71	4026.73	485.27	914.22	3386.11	5354.29	11880.39	14440.88	14721.74	19308.09
TCGA-CA-5797-01A-01R-1653-07	1220.51	3853.47	8722.85	4626.29	2851.9	365.52	445.65	2725.86	6358.23	12397.81	10080.8	8537.39	10311.36
TCGA-A6-A5ZU-01A-11R-A28H-07	6547.33	23145.92	18910.6	23358.95	15067.35	3977.35	7660.27	17352.79	27891.03	47729.17	32404.92	23240.25	23618.96
TCGA-AZ-6598-01A-11R-1774-07	2530.61	21499.53	19034.57	18490.01	10561.91	1113.73	1224.1	11220.81	11409.72	19482.52	9593.07	32787.33	31003.5
TCGA-AM-5821-01A-01R-1653-07	325.15	1133.69	1924.69	1501.93	1006.1	84.63	100.72	555.18	1459.58	3240.05	2818.88	2692.05	3481.67
TCGA-AD-6964-01A-11R-1928-07	1407.46	2399.16	4251.77	2882.96	1975.42	411.93	558.75	2279.86	8127.23	7642.09	8100.25	5754.15	5118.43
TCGA-DM-A28H-01A-11R-A16W-07	3609.86	13260.06	9270.58	7603.01	4059.33	531.35	856.04	5710.97	11658.98	30429.49	19218.67	29323.85	27092.54
TCGA-4T-AA8H-01A-11R-A41B-07	6190.42	22090.38	13836.18	16980.37	15961.05	2661.1	2690.17	18091.55	25188.27	38719.07	27112.21	29134.47	32022.8
TCGA-A6-6137-01A-11R-1774-07	6146	11435.25	14601.93	9162.2	5234.17	1231.23	2175.14	5549.38	10838.51	13213.59	8125.3	14691.55	20004.46
TCGA-A6-2675-01A-02R-1723-07	5353.16	8158.19	9905.43	7513.72	4786.29	1409.92	2548.9	5388.98	16124.61	13592.4	11556.39	12819.08	17123.38
TCGA-AD-A5EJ-01A-11R-A28H-07	5326.23	11300.01	8851.5	15303.43	9661	1175	1542.5	6972.39	15473.26	19856.26	16146.11	19572.66	23199.85
TCGA-F4-6854-01A-11R-1928-07	1751.57	5276.9	6079.4	7154.81	6924.04	382.19	244.21	3341.33	4575.84	10388.43	6499.33	8866.12	9492.26
TCGA-AY-A54L-01A-11R-A28H-07	3914.28	12657.51	10483.04	13641.97	8292.11	1718.51	2947.64	8050.56	17507.29	22751.92	21788.1	23980.25	33184.13
TCGA-G4-6311-01A-11R-1723-07	3685.59	9759.85	10349.24	8576.94	5084.05	1064.03	1613.66	5928.91	12793.7	15033.84	10127.07	16816.55	17844.46
TCGA-AU-6004-01A-11R-1723-07	6389.95	11897.48	8489.94	12832.62	8602.86	3163.33	5764.97	7929.26	23661.31	21402.22	17673.18	21645.71	26503.31
TCGA-D5-6930-01A-11R-1928-07	601.53	1611.42	2190.14	3506.67	2432.94	431.2	717.01	1416.22	7897.42	7478.88	5775.13	4471.66	3889.04
TCGA-CK-5913-01A-11R-1653-07	1513.93	4447.69	6938.15	4333.09	2702.38	387.39	630.97	2617.82	4761.68	11169.95	8244.89	10455.21	12111.43
TCGA-CM-5349-01A-21R-1723-07	3234.2	7537.87	11611.33	13528.01	8329.33	721.96	702.89	6315.41	9673.21	22942.06	19281.04	21043.59	24166.12
TCGA-AZ-4682-01B-01R-A32Z-07	1169.71	2264.56	5533.66	3443.03	2389.99	319.49	422.93	2677.03	8531.04	11275.42	7894.94	6839.26	7575.87
TCGA-DM-A1D8-01A-11R-A155-07	3818.48	14533.28	19760.38	17962.81	7524.05	1013.46	2003.12	10867.9	18330.64	46239.99	21722.57	32302.12	23867.36
TCGA-DM-A288-01A-11R-A16W-07	2204.56	4496.14	7907.21	8309.77	3034.87	549.04	1539.4	3866.85	10187.69	23443.24	6382.29	10989.07	9382.37
TCGA-AA-3712-01A-21R-1723-07	1563.29	4166.94	8152.52	6700.45	5167.12	536.84	478.48	4612.09	8036.94	15765.83	11753.65	11640.92	11854.02
TCGA-AZ-6606-01A-11R-1839-07	2213.24	4480.92	5234.87	6832.5	4378.8	487.63	764.51	2970.41	9859.01	12732.12	11754.59	12227.55	13195.87
TCGA-AD-6901-01A-11R-1928-07	1286.36	2302.24	2182.61	3572.48	2263.26	564.04	1113.28	1697.75	6697.25	6762.14	6121.16	7158.85	5266.68
TCGA-CA-6715-01A-21R-1839-07	2400.61	4569.57	6598.42	6101.82	4375.51	366.12	363.79	1681.33	7376.52	8807.04	4784.37	7086.77	7787.87
TCGA-CK-5914-01A-11R-1653-07	1617.9	3318.22	4331.27	5044.09	3228.99	353.89	407.6	1535.55	5089.46	13583.16	10583.94	8599.88	10194.06
TCGA-A6-A566-01A-11R-A28H-07	2456.07	10156.07	5542.13	14746.85	9176.09	560.96	447.59	5225.75	5993.51	21894.03	23091.62	21915.51	24890.96
TCGA-D5-6532-01A-11R-1723-07	3094.81	5517.47	5709.88	5795.85	4172.43	288.08	224.19	2451.5	5216.87	8976.32	7360.21	8143.1	8094.06
TCGA-AD-6889-01A-11R-1928-07	1781.82	6300.19	4449.13	7407.81	4840.13	668.85	891.27	4178.09	14550.62	13712.18	6872.95	11457.17	8780.83
TCGA-A6-6648-01A-11R-1774-07	3939.83	8426.84	13965.07	9405.35	8655.12	1114.45	1471.93	3551.3	13337.46	15818.07	12388.87	11623.96	15180.76
TCGA-D5-5537-01A-21R-1928-07	3200.32	2839.77	6368.58	4968.77	2403.55	970.13	2315.86	2769.1	12540.11	10494.05	11163.91	7925.32	5829.6
TCGA-DM-A28M-01A-12R-A16W-07	3048.5	8868.75	5385.32	8013.02	3019.83	469.96	377.38	4179.95	6338.88	21215	21333.22	23913.99	19990.25
TCGA-AA-3697-01A-01R-1723-07	2561.53	7350.46	9776.34	10031.39	7053.02	659.16	706.71	5234.51	13220.24	18998.84	15063.76	15595.21	18628.21
TCGA-CM-6675-01A-11R-1839-07	2058.4	5399.45	6223.48	7460.21	4007.77	528.07	744.26	3029.52	9576.93	12601.78	9596.09	12840.71	11399.12
TCGA-F4-6807-01A-11R-1839-07	1604.57	6172.85	7106.12	8104.57	5649.25	832.68	1220.2	3846.65	9503.26	12617.59	6396.9	14034.25	16336.31
TCGA-A6-6140-01A-11R-1774-07	3020.52	6414.01	8808.26	9785.72	5278.51	1332.63	2562.26	3401.08	10719.68	17967.01	8643.99	12695.5	16558.83
TCGA-D5-6932-01A-11R-1928-07	4096.04	5503.86	12093.36	8347.4	6680.45	902.88	951.39	5779.86	12708.27	14107.87	11169.9	11608.5	11628.24
TCGA-CA-6719-01A-11R-1839-07	1553.98	3187.13	4532.54	5394.21	3681.68	440.08	525.83	2516.58	6054.03	8951.7	6704.44	7119.19	7214.86
TCGA-CK-6746-01A-11R-1839-07	787.07	3153.1	3032.61	3238.49	2223.18	460.52	700.65	1789.23	4128.16	6548.34	4196.38	6255.12	7315.76
TCGA-CM-5864-01A-01R-1653-07	375.46	3579.47	15183.54	4445.23	2160.05	279.48	351.07	2932.41	1860.64	17233.78	7688.34	11103.32	9708.63
TCGA-AD-6548-01A-11R-1839-07	1394.55	4265.55	4575.73	4693.17	3105.56	724.77	1371.84	2643.54	7599.76	11441.19	8117.35	8888.21	10253.87
TCGA-D5-6536-01A-11R-1723-07	1609.28	2878.37	4622.62	7125.24	4606.69	947.65	1443.89	3085.28	11444.02	14336.54	10011.95	13514.74	13705.84
TCGA-F4-6808-01A-11R-1839-07	4350.35	7559.72	19615.09	15535.35	9125.11	1200.19	1686.21	5915.66	15360.36	24913.14	14921.98	19442.83	20017.18
TCGA-G4-6304-01A-11R-1928-07	1173.87	3049.68	3239.84	3728.6	1832.63	254.36	241.83	2906.39	5569.2	9607.53	6089.48	7646.18	4381.54
TCGA-CM-4747-01A-01R-1410-07	4826.58	14883.09	20742.72	12098.81	7053.78	1470.76	2312.72	11656.54	11247.7	19166.98	16264.07	21492.48	24696.19
TCGA-AZ-4315-01A-01R-1410-07	765.65	2029.98	7372.05	2341.53	1273.24	168.48	244.39	1727.41	5138.65	9659.49	6890.56	4064.18	3531.1
TCGA-WS-AB45-01A-11R-A41B-07	3424.2	6478.56	3999.05	6415.5	6959.46	1534.77	1926.24	3989.74	9128.59	10139.85	7105.44	11483.35	10585.87
TCGA-AA-3489-01A-21R-1839-07	2417.79	4904.12	4144.84	6696.62	4518.4	729.95	1236.39	3311.07	5426.33	8865.35	8219.58	11340.07	12031.19
TCGA-G4-6314-01A-11R-1723-07	4151.63	5591.62	7529.22	6470.69	3408	669.09	1237.73	4906.67	8663.99	9776.78	9939.85	10451.23	11953.12
TCGA-CA-6716-01A-11R-1839-07	1199.13	3462.34	5218.64	6010.86	3846.02	586.97	857.26	3223.08	6534.72	11203.75	7392.99	9193.65	9790.78
TCGA-G4-6294-01A-11R-1774-07	1527.38	12325.34	7539.63	13223.72	6367.4	1266.08	3194.64	7602.66	16913.21	34462.46	13890.92	24559.91	23058.12
TCGA-QL-A97D-01A-12R-A41B-07	3537.74	17738.27	17576.41	11178.05	11301.71	1528.79	1239.48	12037.24	14119.11	31516.32	20049.46	22751.11	23737.96
TCGA-G4-6298-01A-11R-1723-07	2770.32	6856.2	6882.72	8402.85	3296.18	364.23	622.28	3388.52	6473.59	16268.38	13896.11	11057.6	8656.6
TCGA-D5-6540-01A-11R-1723-07	2379.04	4154.09	5876.69	8023.06	4556.28	1551.4	3547.33	3751.04	12283.37	11127.49	9293.3	11996.41	14831.15
TCGA-DM-A1D9-01A-11R-A155-07	5920.02	18271.2	16392.61	20318.78	9184.78	1196.57	2069.95	6930.79	17985.24	38760.97	16012.03	38352.22	40148.26
TCGA-A6-A567-01A-31R-A28H-07	9288.38	14535.55	10043.55	16362.82	11972.17	1791.38	2365.95	12019.4	27113.9	26127.57	16222.89	21126.74	23838.9
TCGA-DM-A1DA-01A-11R-A155-07	4689.25	12175.68	7761.03	8152.4	3723.39	346.01	474.72	5809.79	8615.04	19668.39	20094.24	18307.11	15841.43
TCGA-NH-A6GC-01A-12R-A41B-07	7695.89	16349.13	17741.76	19159.51	14832.07	7700.68	14334.06	16067.7	23691.92	37588.25	24974.77	13432.94	11773.63
TCGA-AD-6890-01A-11R-1928-07	1789.51	1523.29	2195.96	2523.37	1466.56	350.51	600.67	1019.41	5627.41	6109.09	7906.84	4011.36	3059.82
TCGA-CA-5796-01A-01R-1653-07	3039.39	5305.07	8981.78	5046.83	3711.59	329.34	516.42	2144.04	7154.85	13252.69	10014.89	9377.94	12314.98
TCGA-CA-5255-01A-11R-1839-07	4920.84	11694.45	15809.58	12836.83	6836.93	910.22	1308.24	6273.09	17291.35	21405.12	11880.64	20428.48	20704.19
TCGA-G4-6293-01A-11R-1723-07	5008.89	9645.93	11204.2	10518.95	5971.51	2006.57	3691.73	7239.19	16828.25	18935.8	14084.76	15622.06	17549.9
TCGA-CM-5860-01A-01R-1653-07	248.03	1276.8	3128.11	874.3	591.6	67.81	89.6	878.55	1214.46	2896.08	2181.35	2584.53	3130.27
TCGA-A6-2677-01A-01R-A278-07	7.24	6.51	29.47	5.95	10.13	5.16	3.1	13.18	94.67	45.55	86.81	8.26	9.43
TCGA-G4-6322-01A-11R-1723-07	2510.73	5160.21	9967.2	9828.48	5595.07	1099.27	1654.02	5895.39	13452.38	17885.98	8797.09	8442.03	7359.08
TCGA-CM-6678-01A-11R-1839-07	2850.11	7071.05	8394.2	7942.47	3955.12	310.85	408.28	3131.62	5132.18	16359.6	13348.67	13523.57	11777
TCGA-F4-6806-01A-11R-1839-07	4457.37	6998.35	9490.13	11023.82	6833.2	809.38	1112.52	5900.35	14601.55	20276.08	16942.39	16688.07	18318.58
TCGA-DM-A28A-01A-21R-A32Y-07	953.36	2875.8	2458.13	6452.26	5003.14	474.42	448.9	1208.06	3686.16	8241.7	5526.12	4260.76	4509.59
TCGA-CM-6170-01A-11R-1653-07	4252.09	5972.66	9332.56	7093.67	4461.51	987.49	1819.04	4679.5	8783.48	16157	12663.44	13602.23	14957.79
TCGA-DM-A1D6-01A-21R-A155-07	2365.82	12804.81	7700.34	9985.41	6368.8	440.04	323.83	5438.08	4834.37	34562.69	18296.29	23596.83	30774.91
TCGA-D5-6928-01A-11R-1928-07	778.25	1626.05	1292.87	1567.37	1129.47	485.68	732.65	1029.66	3162.86	2138.2	1760.93	2465.03	2001.41
TCGA-CK-4947-01B-11R-1653-07	2514.31	6445.39	9113.84	6193.14	4327.7	1061.1	1714.56	4015.04	11191.15	16025.37	8342.02	13739.86	18334.78
TCGA-CM-5868-01A-01R-1653-07	2034.07	7587.32	17164.38	7219.5	3624.01	542.4	802.06	3946.04	7888.86	17497.35	9243.49	13233.7	12324.3
TCGA-G4-6627-01A-11R-1774-07	5534.01	9841.17	14838.41	11087.67	5372.81	1494.54	3547.84	6608.11	16469.01	21198.66	14855.53	18588.16	18636.67
TCGA-D5-6922-01A-11R-1928-07	2278.93	4243.57	3974.36	5091	4839.32	624.16	631.23	2470.48	6598.48	6209.62	7208.64	7223.98	7753.62
TCGA-CM-6677-01A-11R-1839-07	1271.24	3587.51	4574.17	4098.57	2444.2	267.21	274.97	2728.77	3787.78	9165.57	7151.07	8214.88	6974.11
TCGA-AA-3495-01A-01R-1410-07	3786.12	7787.64	11179.24	7280.72	4655.3	1362.75	2381.89	5144.1	15498.48	20358.07	14979.2	13497.66	16592.02
TCGA-DM-A1HB-01A-21R-A180-07	1892.79	6075.08	6966.56	14051.48	7049.94	618.83	1106.65	7747.53	12399.35	21336.1	14658.78	21369.32	24456.6
TCGA-CM-5863-01A-21R-1839-07	3034.25	6277.86	11653.96	10642.86	5722.52	1473.8	3059.4	10463.29	13208.09	33893.39	17212.69	11893.16	11606.78
TCGA-AZ-6607-01A-11R-1839-07	2167.12	5090.65	6503.77	3436.28	2691.47	551.78	722.14	1721.75	6072.67	6632.81	6090.9	6180.67	6206.45
TCGA-A6-4105-01A-02R-1774-07	3897.91	6010.86	6238.63	7396.24	4285.37	585.28	1104.06	2565.53	8380.64	9791.58	8258.82	10041.9	13640.97
TCGA-F4-6809-01A-11R-1839-07	3876.01	10602.02	16441.48	14504.92	9756.11	1298.86	2314.05	6139.59	11227.94	24891.69	18643.18	24519.26	21855.31
TCGA-DM-A28G-01A-11R-A16W-07	10220.31	12760.84	25675.22	22744.51	10588.8	1975.04	4314.98	9010.82	33343.9	51513.85	23082.55	38135.3	41617.74
TCGA-AY-6197-01A-11R-1723-07	1763.57	4614.16	3814.36	8722.68	5730.21	1379.94	2434.61	4767.14	14020.49	17741.97	8169.15	14455.86	19001.39
TCGA-AY-5543-01A-01R-1653-07	2286.5	7161.32	11862.95	6822.35	3739.4	689.04	1746.73	5350.89	9133.56	19383.75	13896.82	13911.17	16829.68
TCGA-NH-A8F8-01A-72R-A41B-07	7234.99	17124.32	12094.57	12610.42	11793.04	1842.91	2172.71	11677.86	16680.07	31064.95	28368.32	19172.55	20319.79
TCGA-DM-A28E-01A-11R-A32Y-07	4095.34	6599.72	6292.77	12452.25	8601.26	485.57	331.15	4281.97	11935.87	20767.75	12328.54	15115.68	14017.66
TCGA-CK-6748-01A-11R-1839-07	2257.77	5487.65	17083.2	7242.76	5203.41	766.11	1156.87	5140.37	7134.73	10345.6	8633.44	13246.17	14003.43
TCGA-NH-A50V-01A-11R-A28H-07	5211.37	19450.55	13351.82	24920.8	15886.88	2398.29	4494.57	11841.4	22021.28	36576.93	20989.42	41745.3	40311.1
TCGA-F4-6460-01A-11R-1774-07	2995.29	11210.16	15480	13855.78	9486.84	1817.95	2909.31	9674.1	20132.83	24507.47	17031.79	22089.15	30358.1
TCGA-AA-3526-01A-02R-A32Z-07	709.25	2080.58	4095.23	3191.52	2721.47	437.16	465.52	3032.94	7696.85	7370.83	6434.45	5451.93	7028.78
TCGA-AD-5900-01A-11R-1653-07	2027.5	3771.85	5902.31	5257.14	3290.68	1454.84	3413.09	2717.98	10390.91	9018.58	7626.92	6853.97	9668.83
TCGA-NH-A5IV-01A-42R-A37K-07	5897.07	6714.9	6908.88	7793.59	6590.71	1531.81	2098.22	4395.97	18558.79	16018.1	11629.76	10690.59	9147.66
TCGA-AZ-6608-01A-11R-1839-07	2912.23	7750.46	11881.7	13303.53	7886.15	1372.39	2447.26	6129.54	12684.51	27432.04	11305.71	20381.04	20101.51
TCGA-AA-3685-01A-02R-A32Z-07	806.98	1681.3	5093.94	1275.37	1257.18	135.62	161.6	1051.02	1914.01	3559.4	4153.05	2439.8	2406.89
TCGA-DM-A0X9-01A-11R-A155-07	1821.37	6580.82	8594.17	10867.84	5342.13	507.16	609.87	6365.8	13329.1	24339.75	17188.7	25723.71	27320.69
TCGA-AZ-6601-01A-11R-1774-07	2221.1	3522.76	5277.88	6998.72	5262.65	1251.44	1774.74	2889.44	12646.26	10115.1	7342.79	8393.95	9357.68
TCGA-G4-6297-01A-11R-1723-07	2653.23	4981.33	6026.75	7227.43	4764.42	1115.18	1709.63	3140.26	10443.84	12133.87	7526.49	10958.27	13780.87
TCGA-CM-6674-01A-11R-1839-07	1903.94	3543.44	9313.1	5852.75	2503.18	308.59	536.44	2972.71	7659.11	14036.03	11169.24	11424.12	9976
TCGA-CM-4751-01A-02R-1839-07	6971.83	9563.71	9752.27	10356.74	5384.85	1139.5	2249.88	5731.05	14725.91	22526.87	21053.05	15923.38	14189.13
TCGA-CK-4952-01A-01R-1723-07	2407.4	2668.06	2846.69	4022.64	2574.69	347.04	475.34	3029.54	8811.95	7151.48	7633.49	8371.31	10584.82
TCGA-AZ-5403-01A-01R-1653-07	1052.62	1813.91	3948.13	2168.47	1282.62	206.8	401.72	1367.52	3938.43	5369.52	4503.69	4226.26	5330.42
TCGA-AZ-4313-01A-01R-1410-07	488.72	1120.72	3853.28	1801.02	1048.88	289.15	544.74	1627.12	4367.51	5331.56	3382.63	3538.27	2742.87
TCGA-AZ-4323-01A-21R-1839-07	3585.91	6086.66	7623.91	8774.12	5149.43	1316.1	2482.05	4328.86	9565.3	11750.11	7318.42	10747.26	11486.79
TCGA-D5-6534-01A-21R-1928-07	1130.22	1770.66	2960.35	3465.79	2280.61	1058.88	2627.63	2396.22	6590.3	7505.96	4928.59	6017.1	5519.19
TCGA-CA-6718-01A-11R-1839-07	1155.44	1926.24	3030.22	3899.08	2877.11	958.59	1631.21	1396.29	6084.77	6133.21	3541.72	5499.43	6499.75
TCGA-F4-6459-01A-11R-1774-07	2701.94	6950.04	13113.32	8057.41	4895.11	1098.67	1895.01	5124.18	9141.34	12622.6	7340.46	13887.2	18879.53
TCGA-5M-AATA-01A-31R-A41B-07	6916.65	20136.94	10187.31	12753.04	10549.78	757.78	379.07	6478.52	6555.77	23375.63	26723.11	22491.46	19095.48
TCGA-AA-3509-01A-01R-1410-07	3478.73	6692.48	7886.81	7055.1	4665.01	1051.3	1584.54	3795.07	11528.74	13956.32	8638.9	10924.41	12659.77
TCGA-NH-A50U-01A-33R-A37K-07	7283.15	9078.15	8734.6	10314.19	9578.56	1659.2	1371.29	10068.6	18003.59	18904.83	17921.12	15403.98	12552.51
TCGA-QG-A5YW-01A-11R-A28H-07	8243.23	14756.62	14116.57	14226.67	5885.18	2023.05	4825.2	6612.82	12426.63	18665.52	16795.56	17133.61	16220.58
TCGA-A6-2685-01A-01R-1410-07	3056.99	4083.54	3997.34	5438.74	3387.74	1458.81	3007.93	4223.82	9678.98	10287.51	10136.46	11350.27	12953.29
TCGA-QG-A5YV-01A-11R-A28H-07	1567.72	4293.95	5759.98	5092	3249.13	489.65	668.47	3461.19	7266.26	11467.4	10938.79	11487.39	14562.52
TCGA-D5-6533-01A-11R-1723-07	4297.61	14516.73	10573.26	12027.55	7528.33	869.01	1240.84	5882.65	10865.96	17950.24	10756.08	19653.1	23094.19
TCGA-AA-3660-01A-01R-1723-07	4085.05	7159.15	8300.67	7292.98	4796	930.33	1534.11	5625.04	10712.25	16856.7	12301.41	13753.15	16255.99
TCGA-AD-6888-01A-11R-1928-07	820.82	1537.02	2199.68	2588.39	1361.81	138.32	193.34	1005.53	3938.56	6941.18	4893.95	3412.4	2429.58
TCGA-CM-6680-01A-11R-1839-07	2991.78	4111.83	10369.95	5222.58	3616.29	816.3	1130.59	4453.48	9531.99	8815.28	9899.27	8649.49	8544.69
TCGA-AA-3511-01A-21R-1839-07	3068.22	15205.34	19197.07	16046.08	9795.56	1870.83	3090.81	13029.64	22171.19	45218.47	17782.47	34246.63	39938.69
TCGA-DM-A28C-01A-11R-A32Y-07	3065.32	12529.53	15617.57	16655.22	11867.36	1593.61	1263.08	15022.86	26589.1	45399.59	19337.1	31846.06	29746.18
TCGA-F4-6856-01A-11R-1928-07	746.79	1495.72	1543.43	1744.36	1239.84	207.03	278.89	650.99	4279.66	3963.07	1854.59	2072.61	1993.77
TCGA-A6-5662-01A-01R-1653-07	1293.35	2372.51	6953.13	2297.93	1616.84	411.22	665.72	1851.93	4194.89	4559.08	2872.5	4436.33	5619.15
TCGA-G4-6588-01A-11R-1774-07	4416.74	6725.88	8001.05	9804.17	5421.24	1188	2571	5348.94	13468.29	17154.76	13757.09	13436.05	18119.44
TCGA-AA-3496-01A-21R-1839-07	8006.61	13969.6	14616.47	15624.63	10251.56	1180.82	1727.79	9114.9	8383.28	14437.91	10764.79	17599.22	21935.53
TCGA-D5-5539-01A-01R-1653-07	2578.57	7026.31	7851.39	6338.75	3937.8	1169.46	2042.7	4968.87	10166.56	16144.63	9020.73	8795.35	9452.87
TCGA-AA-A02K-01A-03R-A32Y-07	10654.37	12282.15	12177.6	14797.57	10394.33	1459.34	1806.95	8074.82	27135.92	22955.46	21142.82	21264.04	20579.17
TCGA-D5-6530-01A-11R-1723-07	4271.64	7581.52	11056.71	12118.37	7092.2	2259.26	4686.13	8431.22	17942.33	18409.15	14052.53	13572.66	16559.63
TCGA-CK-5912-01A-11R-1653-07	2469.34	9255.85	9009.85	7722.42	6373.2	492.97	715.08	2855.58	6060.54	15743.92	11662.37	14884.87	21750.07
TCGA-AZ-4684-01A-01R-1410-07	3383.8	4679.51	6825.81	7555.03	4826.15	615.7	379.77	4029.7	7737.41	14562.3	11319.86	12131.63	13046.83
TCGA-AZ-6599-01A-11R-1774-07	5486.91	10839.94	10187.36	11381.56	7218.9	773.02	1065.42	4828.98	8622.42	13642.56	10815.94	17689.62	29341
TCGA-D5-6926-01A-11R-1928-07	937.05	2990.06	2756.68	3165.55	2236.02	397.39	457.4	2626.5	6139.43	6129.57	8768.29	8522.8	7745.43
TCGA-AA-3492-01A-01R-1410-07	397.59	1292.21	2171.08	1141.71	807.81	204.93	317.12	1176.11	2601.62	4237.18	2625.84	3019.72	3295.17
TCGA-G4-6625-01A-21R-1774-07	3685.14	6113.27	10184.75	10249	4890.13	978.88	1840.31	6273.95	16462.7	24888.79	11804.16	17858.91	20661.01
TCGA-CM-6168-01A-11R-1653-07	1419.83	4232.23	5475.31	6266.09	4742	1101.41	1983.87	3440.62	8548.67	12922.33	7104.24	9187.67	11951.46
TCGA-A6-2682-01A-01R-1410-07	2872.68	4777.44	6957.79	6090.52	3764.69	1099.95	2119.28	4228.96	10222.27	12838.69	10478.65	12056.32	14786.34
TCGA-A6-6138-01A-11R-1774-07	2288.78	4884.09	6932.86	7030.38	4189.51	822.3	1587.55	4039.14	7208.05	12855.49	8507.52	10889.41	14856.01
TCGA-5M-AAT6-01A-11R-A41B-07	5212.71	6227.08	5389.22	7710.26	6874.86	1270.79	1611.74	3998.13	12828.29	13613.36	12725.93	11418.19	10102.44
TCGA-F4-6805-01A-11R-1839-07	2868.55	2966.49	6037.02	4627.21	3390.36	1003.43	1441.17	2974.14	9589.94	8882.43	8930.96	7514.56	7993.84
TCGA-CK-5916-01A-11R-1653-07	1127.79	3959.6	6074.7	5322.22	3749.02	778.79	1214.6	2512.57	9300.68	10698.53	6987.73	8515.73	12926.02
TCGA-A6-6652-01A-11R-1774-07	5285.47	9193.63	12743.29	12564.65	6442.95	1858.68	2818.83	5174.69	24954.81	22541.01	8076.1	15212.85	29144.55
TCGA-AZ-4614-01A-01R-1410-07	4109.51	7495.79	7168.62	6967.41	4288.95	350.65	292.57	5973.7	7715.07	12276.05	8509.51	11689.36	12598.35
TCGA-AY-6196-01A-11R-1723-07	2860.42	4060.86	5628.91	6822.81	4208.95	1498.01	2938.99	4285.68	10288.97	11356.67	8144.09	9601.4	10143.07
TCGA-5M-AATE-01A-11R-A41B-07	6230.43	11707.43	13383.17	15888.76	14126.4	1107.21	1068.34	8823.34	20123.3	36353.45	19754.67	24326.21	20457.66
TCGA-F4-6463-01A-11R-1723-07	3588.78	4491.93	8642.26	8193.46	5822.1	994.55	1489.14	4955.04	12364.25	11294.91	11657.74	12360.41	15848.41
TCGA-D5-6898-01A-11R-1928-07	2593.52	3719.25	6000.3	5012.97	4588.04	765.12	798.94	2672.75	6560.65	8415.94	5790.79	5987.52	6446
TCGA-DM-A0XF-01A-11R-A155-07	4166.41	10020.9	5885.79	9862.77	4011.58	558.55	1061.57	4458.77	9776.69	20928.53	13036.73	16759.06	14961.24
TCGA-T9-A92H-01A-11R-A37K-07	3800.67	8484.56	6729.65	11057.92	10560.01	1963.53	2443.92	6591.84	17284.37	15964.7	20308.29	15063.32	18237.97
TCGA-CK-6751-01A-11R-1839-07	2975.86	6194.92	10085.49	10809.93	6394.33	795.96	1419.41	4820.69	15033.96	18780.5	13542.83	14987.73	16499.46
TCGA-DM-A285-01A-11R-A16W-07	6431.9	15067.87	15864.01	14067.44	7704.84	1493.35	3434.79	6599.22	12972.13	24744.03	15989.69	26694.43	29177.66
TCGA-AD-6965-01A-11R-1928-07	502.1	996.16	2456.21	1361.6	1027.09	212.85	265.77	746.96	2847.01	3434.6	3120.66	1992.62	2172.54
TCGA-F4-6461-01A-11R-1774-07	5376.63	7771.21	14779.57	13947.24	6973.07	966.92	1205.84	8273.15	16680.53	29344.21	18231.19	21859.57	27428.8
TCGA-CM-6679-01A-11R-1839-07	4373.09	5874.82	6016.43	7035.19	3805.22	766.1	1523.28	3705.4	8239.79	14293.58	12458.82	12567.59	11418.53
TCGA-A6-6782-01A-11R-1839-07	6578.81	15409.02	24119.31	19997.5	10289.5	2723.65	6826.08	11605.57	22606.58	46465.52	20796.93	42348.04	36006.74
TCGA-AA-A01X-01A-21R-A083-07	6403.34	13781.84	10813.63	14562.85	7998.79	815.98	698.86	8175.15	9499.37	21507.23	21975.98	25532.09	23901.43
TCGA-CM-6676-01A-11R-1839-07	3724.73	7157.52	11606.59	6773.3	3720.64	560.31	933.56	4046.58	8639.73	13864.99	8548.65	8246.93	8273.74
TCGA-D5-6539-01A-11R-1723-07	3412.09	5943.73	6258.75	9536.35	6242.97	1747.27	3383.29	5286.93	17225.97	18887.01	9543.55	15449.51	20782.93
TCGA-G4-6302-01A-11R-1723-07	4639.99	6114.82	7474.87	11337.69	6558.68	2443.82	5742.27	5655.61	15579.36	13107.14	13726.54	15546.48	18801.97
TCGA-A6-3810-01A-01R-A278-07	31.54	34.54	138.99	61.99	99.88	17.29	2.36	54.29	490.81	390.66	393.09	71.45	30.53
TCGA-AY-A69D-01A-11R-A37K-07	4241.17	7804.7	6542.81	7357.83	7931.51	1448.59	1517.48	7262.43	15147.01	19212.46	18750.31	13071.02	18636.4
TCGA-D5-6923-01A-11R-A32Z-07	1441.14	3282.11	3555.66	5228.51	5063.04	919.67	961.78	3225.77	8561.7	10921.24	7216.93	8132.14	9019.1
TCGA-G4-6586-01A-11R-1774-07	1849.14	4044.99	7154.78	9394.2	3236	614.55	1546.56	4057.01	12895.97	22093.74	14878.87	15259.23	11499.27
TCGA-AU-3779-01A-01R-1723-07	2428.73	8941.68	19492.91	7257.27	4400.32	617.16	929.83	7642.18	14167.2	20783.16	14487.4	15591.22	18866.14
TCGA-D5-6541-01A-11R-1723-07	4909.76	23032.41	18356.65	15844.44	9110.23	4453.8	12782.84	8573.5	21568.1	24838.91	15951.02	24600.8	35554.67
TCGA-NH-A6GA-01A-11R-A37K-07	2424.98	4332.55	3508.97	4951.39	5535.89	1256.44	1420.14	2312.36	8158.75	10447.27	6077.22	6125.55	6901.75
TCGA-CK-4950-01A-01R-1723-07	6538.03	6099	8444.23	9285.57	7535.23	1566.43	2022.28	5489.17	18349.21	16122.77	15673.05	13077.62	13797.15
TCGA-AA-3713-01A-21R-1723-07	3322.36	7141.32	7696.6	9186.25	6152.11	1702.22	2906.34	5577.43	14352.03	13999.29	9086.49	13997.21	17999.2
TCGA-AD-6963-01A-11R-1928-07	4264.41	7080.99	10963.57	11332.79	10442.2	1115.58	1421.9	4242.24	12852.31	18534.64	14874.88	13587.92	13576.81
TCGA-CM-6162-01A-11R-1653-07	756.4	1932.22	3455.93	3570.49	2623.5	370.87	565.36	1967.58	4270.96	6674.56	4606.54	6749.92	9604.9
TCGA-AD-6895-01A-11R-1928-07	548	1020.58	1143.65	2110.43	1257.8	360.65	635.66	824.55	5219.16	5004.37	4124.61	4390.96	3300.02
TCGA-F4-6855-01A-11R-1928-07	1532.3	2376.34	2093.91	3293.21	2217.83	391.23	622.62	1692.74	4748.05	6447.62	8439.31	5720.04	5161.32
TCGA-AA-3506-01A-01R-1410-07	2401.9	3814.94	2887.21	3086.72	2396.59	406.45	494.01	2111.46	5574.1	8210.8	7759.5	6369.31	7083.84
TCGA-D5-6529-01A-11R-1774-07	3668.59	5570.4	10459.2	7729.88	5865.49	960.4	1321.28	5293.65	11459.78	11942.92	14371.41	11297.09	11328.74
TCGA-AD-A5EK-01A-11R-A28H-07	3510.7	7297.18	5718.43	8142.53	4915.45	524.85	493.54	3337.87	9212.06	15072.27	13324.68	7567.79	8557.71
TCGA-AA-3655-01A-02R-1723-07	5906.8	6088.89	6372.89	8574.93	5580.64	1880.13	3736.15	3526.39	13082.88	14030.24	15030.28	14717.02	20461.48
TCGA-A6-5660-01A-01R-1653-07	1828.51	5352.08	8135.03	3250.36	1980.06	526.5	1039.04	2148.19	6175.83	8872.3	8095.33	6221.17	7295.1
TCGA-3L-AA1B-01A-11R-A37K-07	7114.83	7044.83	6275.57	10149.86	7703	766.53	839.17	4661.05	9459.84	13701.32	15220.4	12944.12	14658.51
TCGA-CM-6171-01A-11R-1653-07	1872.81	4830.88	6414.67	8664.65	5808.74	857.46	1356.86	3010.48	14253.84	14980.87	10889.42	11376.51	15347.69
TCGA-D5-5540-01A-01R-1653-07	308.24	875.63	1920.96	891.11	506.12	94.59	210.89	608.77	1934.69	2939.58	3829.79	1469.92	1563.79
TCGA-A6-5661-01A-01R-1653-07	1118.79	4202.89	3836.97	4474.48	3534.44	741.56	1296.21	2343.96	7247	8471.42	8011.19	6199.98	10633.73
TCGA-CK-5915-01A-11R-1653-07	2207.02	5799.7	4505.31	7229.07	5080.5	833.21	1561.04	2457.51	8277.7	11629.75	10261.58	12225.04	16331.44
TCGA-D5-6538-01A-11R-1723-07	3260.91	9135.14	7882.58	13372.7	7709.72	870.71	1316.23	4867.48	13996.99	22157.76	4820.27	21010.92	24209.95
TCGA-A6-2674-01A-02R-A278-07	13.48	13.34	50.9	19.06	27.49	13.03	7	28.66	228.73	101.67	149.05	32.28	26.15
TCGA-G4-6309-01A-21R-1839-07	1992.95	3716.77	5767.78	6992	3554.79	904.76	2125.39	3074.95	10040.01	17052.07	10125.93	10932.4	9213.07
TCGA-CK-4951-01A-01R-1410-07	5499.91	9989.96	6016.36	19288.64	10010.55	1069.16	2512.57	6286.4	17772.2	23230.64	19816.74	25361.71	29223.3
TCGA-CA-5256-01A-01R-1410-07	860.4	1502.42	4193.03	1813.12	1326.25	206.68	246.01	1215	3139.4	3949.11	3750.18	3267.3	3421.87
TCGA-AZ-5407-01A-01R-1723-07	1183.75	2258.14	5330.77	3069.39	2135.34	345.55	511.05	2910.79	4079.26	5915.89	5050.67	4913.23	5993.74
TCGA-G4-6626-01A-11R-1774-07	2695.98	6694.08	5447.59	9514.66	4913.58	612.23	754.55	4830.48	11109.99	15655.7	12653.34	12198.6	14112.2
TCGA-A6-A565-01A-31R-A28H-07	8437.59	13022.5	7845.28	15319.2	9512.98	2453.44	3591.95	10291.51	27841.52	29139.75	20500.75	25284.42	21872.48
TCGA-SS-A7HO-01A-21R-A37K-07	2666.67	4494.88	5557.41	10481.45	9395.78	821	716.11	4435.91	12778.42	13191.48	9035.52	8786.72	9556.62
TCGA-CM-5861-01A-01R-1653-07	2721.63	4091.35	10507.1	8464.68	4494.86	1042.9	2062.79	3721.91	16548.27	16311.97	10737.95	13964.16	14507.35
TCGA-D5-6931-01A-11R-1928-07	1830.79	2755.7	3539.97	2864.57	2864.41	285.58	186.6	2474	6984.71	5237.52	5532.35	4794.96	5690.49
TCGA-AZ-6600-01A-11R-1774-07	2491.17	4253.42	4982.24	5208.22	3815.34	329.64	213.66	2858.92	6865.54	9028.66	8516.82	6922.28	8521.87
TCGA-NH-A50T-01A-11R-A28H-07	3928.36	9851.38	8432.94	10215.91	5529.16	1090.69	2025.87	5958.12	11280.6	21635.91	22740.39	18641.44	20973.34
TCGA-D5-7000-01A-11R-A32Z-07	2106.2	5487.02	7091.41	6200.95	5960.34	1086.45	1244.07	5846.17	11294.4	12118.96	11082.82	10949.1	13969.29
TCGA-A6-5664-01A-21R-1839-07	2180.28	4017.71	5206.47	7522.19	4813.74	1213.93	2461.11	3661.55	10077.81	12341.27	9648.18	10719.37	13278.38
TCGA-AA-3675-01A-02R-0905-07	2423.96	3238.85	4114.63	2422.75	2116.64	244.45	254.79	1724.15	4428.34	7395.07	8109.92	5495.62	5414.35
TCGA-G4-6295-01A-11R-1723-07	6601.73	8115.09	7936.22	6383.2	3510.41	779.77	1450.28	2452.89	6647.6	8474.3	5736.91	7199.16	7664.06
TCGA-A6-2686-01A-01R-A32Z-07	945.42	2276.7	3721.93	2456.81	1939.74	412.73	499.03	2528.76	4276.22	5577.64	6344.84	3365.78	3323.83
TCGA-A6-3809-01A-01R-A278-07	29.19	33.24	222.8	51.4	86.63	20.92	11.89	47.68	465.72	294.81	418.5	78.82	83.33
TCGA-AZ-4615-01A-01R-1410-07	2349.84	5442.47	6225.51	10864.13	7490.63	529.13	527.74	3202.17	14820.02	17422.35	14135.21	11997.2	12026.54
TCGA-DM-A1DB-01A-11R-A155-07	3447.71	10120.37	10140.01	11520.75	5683.84	501.19	863.48	5865.64	9323.87	20046.29	13406.1	14813.12	15149.62
TCGA-D5-5541-01A-01R-1653-07	1873.61	3516.93	3966.37	4115.75	2655.27	534.83	905.96	1060.05	5816.54	8671.52	3532.23	4489.43	5291.68
TCGA-CM-6166-01A-11R-1653-07	3816.65	5467.95	7211.25	5353.73	3438.88	246.96	242.94	1748.43	4692.39	5835.05	7136.93	5956.28	6931.35
TCGA-G4-6323-01A-11R-1723-07	7047.09	10319.8	15144.16	13807.14	8368.62	3469.23	6719.44	6377.8	22020.94	31189.08	33994.47	27471.94	22881.22
TCGA-DM-A28F-01A-11R-A32Y-07	1343.58	4967.37	5410.93	5451.08	4347.74	735.16	776.06	5834.47	11899.24	23731.51	14179.96	10167.12	8431.93
TCGA-G4-6299-01A-11R-1774-07	726.54	6301.85	8027.07	6110.31	3429	300.44	275.78	3164.92	2079.02	11955.63	10688.81	10273.44	8836.09
TCGA-D5-6537-01A-11R-1723-07	1283.4	2200.13	4579.91	2851.21	1755.28	365.45	605.3	1652.05	4822.24	4862.84	3722.86	4313.9	5140.75
TCGA-AZ-6605-01A-11R-1839-07	3939.8	8052.23	12080.45	8996.8	6341.72	1144.65	1743.15	4696.6	12960.02	17897.54	11007.99	15209.68	20044.3
TCGA-G4-6303-01A-11R-1774-07	1806.45	4459.97	7602.2	5252.03	3889.76	534.37	542.91	2204.08	6390.4	7798.18	4107.82	6629.8	6971.04
TCGA-A6-6654-01A-21R-1839-07	2468.42	6266.28	9867.47	8485.03	5165.26	841.18	1632.77	3574.45	11413.34	15168.69	8160.95	11352.7	11212.42
TCGA-AA-A01P-01A-21R-A083-07	2437.62	3290.85	4107.15	6829.03	4084.58	1320.18	2581.1	5055.77	13265.44	8905.51	9649.17	11057.79	11212.24
TCGA-A6-6653-01A-11R-1774-07	738.93	2611.66	3040.15	7314.21	4030.86	507.13	767.41	3026.35	8525.82	10711.16	7099.56	8917.48	14031.32
TCGA-AM-5820-01A-01R-1653-07	2031.03	8189.03	16898.37	7143.43	5103.01	563.58	919.63	3142.44	8182.27	14581.84	10265.8	13237.43	16455.56
TCGA-A6-6651-01A-21R-1839-07	2456.45	4793.57	7715.19	12000.34	7713.29	1576.83	3131.6	4227.36	12044.22	14856.4	9268.78	10468.83	11252.56
TCGA-QG-A5Z2-01A-11R-A28H-07	1723.41	5137.84	5885.52	9228.6	5534.9	1397.15	2290.33	6020.48	12123.93	20234.26	7436.97	12625.61	13333
TCGA-D5-5538-01A-01R-1653-07	584.02	2119.56	3518.25	2366.25	1573.38	461.32	855.11	1674.06	4313.84	4845.46	3537.79	4740.55	6751.71
TCGA-A6-5666-01A-01R-1653-07	631.4	1240.6	3188.76	1503.63	1072.35	127.13	133.85	382.73	1602.36	3048.48	2147.84	1713.11	2254.97
TCGA-G4-6310-01A-11R-1723-07	5638.14	9202.23	21341.2	11621.23	5120	1565.32	4654.37	7293.39	13064.2	20234.78	16653.82	21612.51	18835.16
TCGA-AA-3662-01A-01R-1723-07	3000.74	7304.17	11278.32	12040.15	7298.25	2820.72	6247.05	6658.04	20623.8	23581.59	12115.42	21143.79	24347.82
TCGA-CM-6163-01A-11R-1653-07	4735.02	10372.67	16072.11	10456.66	6352.22	1381.05	2637.31	8477.53	12225.47	23784.46	13664.91	22106.77	29300.49
TCGA-AD-6899-01A-11R-1928-07	1026.4	2279.22	3202.75	2521.31	2012.49	350.25	408.38	1767.44	4804.78	7643.1	6617.81	5484.91	4895.66
TCGA-CK-6747-01A-11R-1839-07	2321.26	5389.36	7264.02	7855.92	5229.32	1154.82	1891.11	4651.3	11335.06	15171.59	10235.63	12301.27	13995.29
TCGA-CM-5862-01A-01R-1653-07	1724.44	11662.36	22966.62	3871.85	2688.15	236.59	220.21	2394.92	2938.32	12364.67	9778.51	8588.86	9288.58
TCGA-CA-5254-01A-21R-1839-07	1819.27	4130.08	6187.61	4613.75	2656.24	316.68	325.15	2308.54	1117.61	7361.91	6293.77	8199.44	8368.84
TCGA-AA-A01Z-01A-11R-A083-07	4981.16	15571.22	10267.45	18475.63	9981.95	1163.27	1745.66	13067.61	16314.17	43339.18	24634.13	25254.96	26313.89
TCGA-D5-6924-01A-11R-1928-07	437.19	816.31	895.61	1136.86	1030.56	164.38	202.18	439.28	2409.41	2486.08	2348.5	1762.92	1509.54
TCGA-DM-A28K-01A-21R-A32Y-07	3359.04	4118.95	4676.6	6034.73	4388.29	629.73	641.72	5071.22	15848.49	11831.95	16479.57	8449.5	8323.12
TCGA-QG-A5YX-01A-11R-A28H-07	6837.45	10846.07	9164.97	11918.91	5526	1189.39	2359.56	5830.37	17160.65	20642.02	15068.52	13936.11	14434.03
TCGA-AA-3663-01A-01R-1723-07	932.13	2016.17	4538.44	2417.15	1643.24	216.85	402.82	1196.5	4892.27	6019.75	4864.53	4223.17	4757.01
TCGA-A6-A56B-01A-31R-A28H-07	1469.48	7742.03	5733.42	12562.67	9304.76	1211.58	1519.8	10147.77	15012.2	35424.36	20620.47	21843.97	24476.07
TCGA-CM-5348-01A-21R-1723-07	2499.84	7354.75	9707.99	9532.03	5312.19	1492.13	2743.7	7107.66	10357.11	18876.41	11279.95	18039.93	19283.15
TCGA-G4-6321-01A-11R-1723-07	7155.05	11058.7	17656.8	14297.03	8301.73	1884.26	3660.51	10269.66	22933.57	26236.5	16984.25	18865	21002.05
TCGA-CM-6164-01A-11R-1653-07	2774.16	4621.02	7929.9	7277.86	5773.49	642.56	625.91	4012.7	9571.38	11693.27	10761.28	8448.49	9058.22
TCGA-CM-6161-01A-11R-1653-07	2124.19	6701.87	8710.19	6202.23	4506.37	1122.18	1986.09	3305.69	8806.95	11529.44	5962.67	8751.6	12443.02
TCGA-A6-5657-01A-01R-A32Z-07	2445.03	3331.69	3334.95	4085.41	3142.52	484.76	695.22	2239.5	5451.15	6158.72	6065.02	5758.85	5747.31
TCGA-RU-A8FL-01A-11R-A37K-07	10827.22	15684.25	9796.2	17545.92	13987.58	1299.41	1250.48	6898.69	19728.88	25381.47	17561.65	16989.37	20566.1
TCGA-NH-A8F7-01A-11R-A41B-07	4786.3	9647.06	9441.42	16045.53	14086.83	4110.12	4939.01	8179.06	32663.03	33364.66	15129.58	17972.71	15071.75
TCGA-AY-A8YK-01A-11R-A41B-07	6587.97	8855.19	6905.73	11470.76	10246.54	1982.56	2668.51	6013.88	20954.85	25757.99	13919.24	19180.1	14884.94
TCGA-F4-6569-01A-11R-1774-07	1418.36	4575.52	7786.01	6633.97	3841.59	939.76	1926.73	4926.08	8783.34	12501.79	9236.87	9177.56	12134.6
TCGA-CK-4948-01B-11R-1653-07	3657.15	4921.22	7457.07	6274.37	5095.22	891.91	949.2	4959.71	10714.25	13662.18	12965.47	10141	10186.06
TCGA-G4-6315-01A-11R-1723-07	3297.49	8071.93	12233.2	8253.67	4463.35	508.61	415.63	4194.74	5700.68	14525.46	11744.76	11802.52	10150.73
TCGA-AY-A71X-01A-12R-A37K-07	3668.6	7672.27	9946.19	12299.53	10249.21	2657.55	3150.27	9380.12	23010.64	26531.05	15338.46	13213.65	11403.12
TCGA-D5-6535-01A-11R-1723-07	3396.86	10569.42	10996.85	11832.58	8132.68	1065.54	1318.75	7108.53	13351.52	24488.37	9674.58	19427.89	23990.51
TCGA-CM-4744-01A-01R-A32Z-07	450.27	1052.42	2935.39	1595.6	1151.82	296.88	593.21	1417.19	3419.46	4223.5	4346.32	2364.04	2730.16
TCGA-D5-6929-01A-31R-1928-07	414.54	1793.08	1367.89	2029.24	1159.69	160.59	201.61	770.82	3719.79	4669.56	2852.92	3157.17	2329.85
TCGA-CM-6169-01A-11R-1653-07	4199.13	6114.98	9145.87	7390.54	5195.03	1322.5	2072.47	4109.74	9190.32	8894.25	9348.51	11658.94	16700.68
TCGA-G4-6307-01A-11R-1723-07	6734.15	9041.26	12663.96	9658.19	6907.02	1953.6	2888.92	5950.2	16257.52	15353.33	11593.7	10243.4	9760.9
TCGA-F4-6704-01A-11R-1839-07	2255.18	4124.17	5627.72	6729.45	3333.64	318.02	428.92	3279.87	4054.75	11880.98	9336.19	9664.69	9186.3
TCGA-CM-6167-01A-11R-1653-07	3331.12	4954.05	7241.53	6305.76	3750.65	900.42	2077.47	3418.67	8665.71	11611.16	8754.34	11488.45	13483.67
TCGA-CM-5344-01A-21R-1723-07	5897.87	8615.36	15534.5	12969.18	9127.19	1643.81	2450.58	7559.49	19321.56	23138.46	16273.4	22134.07	29100.95
TCGA-AY-6386-01A-21R-1723-07	1342.01	2757.44	6593.57	5959.68	3129.44	1147.92	2873.75	6507.99	7375.21	11984.13	9166.52	6590.26	6599.05
TCGA-DM-A1HA-01A-11R-A155-07	4510.89	13332.47	13177.16	7456.66	5517.55	1068.31	513.08	5250.83	5534.36	8030.12	5806.13	15538.08	12545.91
TCGA-NH-A6GB-01A-11R-A37K-07	6685.02	10921.8	13201.21	11710.02	9828.45	3004.41	4482.72	8311.31	19249.77	20222.95	15230.38	17626.97	20499.58
TCGA-D5-6920-01A-11R-1928-07	2909.97	3402.5	5363.69	5559.83	4589.56	1058.19	1251.18	2856.81	10975.91	9507.27	7494.78	7072.18	7463.65
TCGA-F4-6703-01A-11R-1839-07	2072.75	3274.18	4368.2	4657.35	3166.85	936.1	1705.35	2170.11	6273.61	6741.91	5420.03	7596.76	8874.48
TCGA-DM-A1D0-01A-11R-A155-07	5033.72	9909.48	16819.58	20464.47	9457.95	914.72	1561.07	10777.12	16184.97	39320.71	20826.06	26535.34	22492.27
TCGA-D5-6531-01A-11R-1723-07	4896.6	10272.89	14786.51	11529.22	7386.66	1659.26	3226.2	8866.4	12544.45	20251.57	15041.28	16309.62	20366.88
TCGA-AA-3502-01A-01R-1410-07	1410.69	3380.33	6488.79	3953.47	2796.72	723.37	1168.94	3428.99	6766.23	8515.18	7041.42	6103.8	6239.44
TCGA-A6-6141-01A-11R-1774-07	4670.14	7441.3	16310.72	15997.48	8514.73	2028.97	3767.67	9680.48	22498.74	27692.03	18031.48	23529.87	29271.32
TCGA-G4-6628-01A-11R-1839-07	2051.15	2814.2	3216.43	3819.36	2044.16	773.19	1885.97	1326.77	5368.31	6615.07	4045.59	4841.04	4549.07
TCGA-A6-5665-01A-01R-1653-07	1877.88	2956.04	4067.46	3636.04	2377.28	747.98	1836.33	2195.66	9953.69	9777.42	9444.92	8274.29	11245.03
TCGA-A6-6649-01A-11R-1774-07	3165.71	17757.14	22512.81	10070.34	8874.43	1115.12	1067.48	4390.76	6669.82	7887.17	5310	15364.55	16151.95
TCGA-D5-6927-01A-21R-1928-07	486.21	1081.57	1045.05	2062.38	1602.37	581.71	761.24	827.78	4831.3	5190.28	2975.52	2852.69	1977.31
TCGA-QG-A5Z1-01A-11R-A28H-07	4930.86	17156.22	10580.19	15746.26	10108.65	954.19	1337.89	5721.69	12171.91	32504.82	23209.31	29475.23	30611.88
TCGA-CM-6172-01A-11R-1653-07	4121.29	8027.06	10853.39	9824.08	7439.36	778.79	1028.84	4706.44	13437.28	17989.5	12448.12	15538.57	21343.74
TCGA-CA-6717-01A-11R-1839-07	1321.38	3537.1	7497.92	7747.24	6195.75	638.56	904.86	2707.23	8526.32	11511.82	7759.04	10019.18	12143.32
TCGA-CM-6165-01A-11R-1653-07	6259.41	8376.68	13555.23	11985.27	7608.47	1575.04	3221.94	4154.36	19877.09	20978.36	14548.83	17683.05	21778.55
TCGA-A6-5667-01A-21R-1723-07	4461.53	6272.51	12710.07	10402.39	6350.97	1483.56	2981.81	3670.94	8901.41	12133.15	6841.36	10111.2	13193.41
TCGA-A6-5659-11A-01R-1653-07	6015.64	9495.51	15575.6	11672.79	7117.5	2774.22	5778.52	7743.65	27040.56	22275.64	29159.3	20430.29	22945.86
TCGA-AA-3662-11A-01R-1723-07	3240.26	3369.16	6360.22	4730.78	3404.72	1328.58	2321.66	3165.89	11205.45	6696.64	7336.13	6324.7	7484.26
TCGA-AA-3527-11A-01R-A32Z-07	4424.15	4111.83	9536.08	7519.2	5939.69	2376.39	3739.51	4846.96	19629.51	13767.11	12544.45	10006.93	11312.21
TCGA-A6-5665-11A-01R-1653-07	9856.91	8930.51	15464.4	16737.36	9683.6	4129.62	9222.25	9506.57	40632.12	29483.16	26276.25	26729.77	34839.58
TCGA-AA-3514-11A-01R-A32Z-07	5043	4527.15	9419.5	7622.13	6199.89	2066.95	3227.54	5073.33	17709.83	12954.74	14110.69	11010.53	13278.9
TCGA-AA-3534-11A-01R-A32Z-07	4781.86	4266.45	8556.87	8475.07	6827.76	2673.9	3731.38	5533.79	20117.31	13570.96	14225.09	12310.86	12585.99
TCGA-A6-5662-11A-01R-1653-07	8444.85	10448.81	20478.14	13997.26	8244.2	3176.33	8049.52	9036.1	21088.42	23020.77	19902.63	21254.81	24343.24
TCGA-A6-5667-11A-01R-1723-07	6606.2	7174.44	11148.24	11359.76	7115.44	3303.8	7239.05	6463.74	20355.92	17119.11	13656.98	17539.22	20698.16
TCGA-AA-3518-11A-01R-1672-07	7748.08	9310.81	19050.35	13390.08	9099.11	3274.89	5541.79	8989.71	29347.22	20811.78	24325.56	15794.87	17428.49
TCGA-AA-3516-11A-01R-A32Z-07	7888.66	9967.49	15929.32	12390.97	9088.48	3761.01	6356.84	10602.3	27182.8	23022.59	20045	16558.78	18743.41
TCGA-F4-6704-11A-01R-1839-07	3857.77	7437.98	11348.08	12009.92	8563.42	1094.91	1310.21	6431.57	12329.22	20531.73	14925.03	15987.9	15526.65
TCGA-AA-3525-11A-01R-A32Z-07	2508.83	2704.01	4722.42	4512.57	3279.85	1344.04	2210.1	3224.33	10892.33	9395.08	7810.78	5165.09	5311.33
TCGA-AA-3655-11A-01R-1723-07	2006.87	1974.57	3912.47	2840.71	1879.93	884.31	1950.13	2084.54	6122.64	4110.57	4855.24	4645.83	5904.85
TCGA-A6-2678-11A-01R-A32Z-07	5046.74	4324.6	9741.49	9074.51	6850.44	2313.57	3332.89	6074.03	20277.18	13097.4	13238.25	11616.7	12391.54
TCGA-A6-2682-11A-01R-A32Z-07	5047.1	4456.34	9367.61	8012	5990.83	1695.28	2598.4	5073.76	15767.45	11928.65	12652.19	11102.98	11087.27
TCGA-A6-2675-11A-01R-1723-07	9631.01	13780.67	18942.59	17168.21	10834.91	4426.29	9051.52	11533.72	26261.22	22017.92	20089.14	24280.23	29377.74
TCGA-A6-2686-11A-01R-A32Z-07	5921.81	8179.59	15622.74	11731.17	9299.37	2805.41	4516.34	7742.95	21046.15	18861.17	18988.36	11537.87	12147.14
TCGA-A6-2683-11A-01R-A32Z-07	4584.32	6399.68	11553.92	9691.45	7688.86	2437.78	3585.89	6268.45	18514.77	16530.96	13433.98	12329.07	15798.91
TCGA-AZ-6601-11A-01R-1774-07	7630.44	10220.53	17371.93	18836.82	10395.57	3897.54	8393.41	9048.87	28636.08	24299.07	19342.45	24921.03	37066.24
TCGA-AZ-6600-11A-01R-1774-07	8677.07	9977.61	14548.56	13338.49	7900.75	1390.42	1734.19	8372.88	19505.8	21699.5	27950.43	15657.36	24758
TCGA-A6-2680-11A-01R-A32Z-07	8774.31	10546.64	12678.1	9021.84	7869.55	2861.55	3824.75	8594.67	20921.21	13315.3	17199.44	15307.32	16428.81
TCGA-AA-3713-11A-01R-1723-07	1206.05	1529.66	5126.99	1742.26	1235.88	575.2	1214.22	1357.67	3892.16	4036.64	4203.75	3000.56	3911.68
TCGA-AA-3496-11A-01R-1839-07	2202.03	2816.33	5543.15	3315.82	2426.44	995.18	1575.96	2293.42	6662.36	6167.35	6359.41	5520.51	4712.7
TCGA-AA-3531-11A-01R-A32Z-07	10639.12	8805.92	15568.59	15144.44	11701.03	4608.19	7322.75	9407.24	37046.2	24218.56	23195.87	20865.61	23426.78
TCGA-AA-3660-11A-01R-1723-07	5186.48	5415.03	10222.14	8385.8	5155.06	2190.73	4536.65	4598.27	17310.99	11402.41	10061.17	11368.02	12396.12
TCGA-A6-2679-11A-01R-A32Z-07	3441.35	4224.62	7026.25	6517.25	4375.16	1801.99	2895.7	4406.02	16226.58	14846.42	13268.81	9873.61	8848.56
TCGA-AA-3522-11A-01R-A32Z-07	5074.47	4070.49	6761.44	6736.81	5428.15	1997.71	2707.56	5124.27	18642.68	11465.26	14830.15	11244.51	11684.02
TCGA-AA-3663-11A-01R-1723-07	5601.77	7602.14	11545.77	14734.32	8028.6	2874	6578.55	8874.59	25059.54	21749.59	18628.47	15754.07	17396.46
TCGA-AA-3697-11A-01R-1723-07	2598.16	3601.66	6652.46	4487.17	3805.2	1260.73	1843.49	3305.41	6968.67	7246.5	7564.93	6741.64	7244.07
TCGA-AZ-6605-11A-01R-1839-07	5801.65	9447.8	12561.38	12888.56	8582.31	3108.16	5831.53	7450.04	16819.63	16223.92	14120.61	18367.08	23446.93
TCGA-A6-2684-11A-01R-A32Z-07	4351.58	3430.92	7532.72	7481.5	5563.95	1911.34	2870.2	5685.85	18057.65	12570.29	13979.21	11187.92	10840.37
TCGA-A6-2671-11A-01R-A32Z-07	5726.52	4714.18	8123.2	6927.32	4933.78	1891.31	3186.46	4987.42	13793.74	12043.8	12553.04	10451.07	9810.48
TCGA-AA-3489-11A-01R-1839-07	1284.42	1898.04	3549.1	2327.17	1590.42	608.05	1250.51	1404.42	4305.39	4069.19	4112.75	4204.48	4958.9
TCGA-A6-2685-11A-01R-A32Z-07	4616.19	4182.3	6999.09	7479.02	5551.67	2558.03	3898.47	4530.81	17376.02	12033.07	12185.22	10235.95	10176.22
TCGA-AZ-6603-11A-02R-1839-07	5228.22	7045.56	9644.84	8906.36	5523.8	2332.32	4720.11	4739.92	12628.12	14236.49	9623.17	14486.7	15413.75
TCGA-AZ-6599-11A-01R-1774-07	5814	8323.47	13630.53	11929.43	9306.81	2218.14	2907.87	6984.05	20002.69	17070.63	15483.91	16780.91	19623.65
TCGA-AA-3511-11A-01R-1839-07	4483.81	6140.34	11441.47	8730.72	5328.17	2291.8	4443.56	4265.09	18222.92	15114.67	12033.42	13291.49	17303.69
TCGA-AZ-6598-11A-01R-1774-07	13794.9	14029.89	22181.26	19811.53	12895.94	1854.46	2325.42	11486.21	31831.97	34944.7	34283.48	26418.26	28159.99
TCGA-AA-3520-11A-01R-A32Z-07	3857.94	4666.34	10449.02	8470.6	6626.06	2581.28	3974.19	6422.85	17745.94	16206.47	13787.79	12563.69	13844.74
TCGA-AA-3517-11A-01R-A32Z-07	6219.66	6165.52	15311.53	11724.89	8188.37	2147.66	3566.12	7153.81	25742.86	20381.33	20594.72	17175.64	18997.42
TCGA-AA-3712-11A-01R-1723-07	7302.39	6163.77	9643.91	9367.94	7585.27	3001.25	3975.37	6652.84	22630.57	16565.47	15060.96	14353.38	15347.41
TCGA-L5-A8NV-01A-11R-A37I-31	17601.11	14693.62	5466.8	22652.45	12894.8	4753.63	4879.75	17381.13	40696.4	14178.24	30403.7	18864.81	15231.09
TCGA-IG-A3I8-01A-11R-A24K-31	7899.5	7555.88	2755.9	11787.75	6384.19	2316.46	3070.15	6914.29	21243.76	5788.93	14126.4	9302.96	11458.62
TCGA-2H-A9GO-01A-11R-A37I-31	17829.24	37471.59	9527.56	36299.81	19817.65	3147.77	3307.7	24570.79	47169.79	23049.24	44645.75	30378.34	38973.58
TCGA-IG-A5S3-01A-11R-A28J-31	6902.6	7740.5	3039.65	13734.3	7615.19	4394.38	5369.44	6472.42	22976.06	5990.03	6488.39	8122.67	11058.79
TCGA-LN-A49W-01A-11R-A260-31	4183.02	8343.31	2471.68	19749.6	9094.24	2140.99	2842.2	10744.23	24038.3	6223.93	13081.29	16645.84	14007.94
TCGA-JY-A93C-01A-11R-A38D-31	8953.72	12660.14	2471.39	22620.49	16218.19	2222.83	1541.91	10363.5	39455.59	13666.77	20335.64	17784.71	16199.02
TCGA-IG-A51D-01A-11R-A36D-31	2562.54	4847.33	2474.17	7422.71	4287	1050.53	1165.67	7915.36	16255.13	7027.25	9121.03	6027.09	8528.57
TCGA-LN-A7HZ-01A-31R-A354-31	5262.14	4788.77	3437.14	9924.75	4314.69	633.65	629.48	7518.88	8500.19	12211.14	15298.42	9523.32	10951.24
TCGA-RE-A7BO-01A-11R-A336-31	9785.15	10166.12	4803.86	12262.23	5200.22	1233.52	1308.76	8864.59	36593.82	16806.43	28340.32	13311.82	14283.26
TCGA-L5-A4ON-01A-11R-A260-31	7407.78	10583.75	3417.93	20724.08	11303.2	2021.78	1930.66	12395.49	34116.55	14412.39	20211.69	18039.08	24724.78
TCGA-R6-A6DN-01B-11R-A31P-31	7418.04	11739.13	3251.97	19163.63	10142.23	4657.37	5502.47	13517.62	33086.16	12064.59	26068.28	16068.84	16824.22
TCGA-Z6-A8JD-01A-11R-A36D-31	3530.62	2755.15	1316.17	6855.65	4440.98	1124.33	1049.64	2398.87	15150.23	4364.65	6098.03	4207.06	6436.99
TCGA-VR-A8EU-01A-11R-A36D-31	4456.71	4461.57	2211.32	7622.71	4598.77	990.17	1273.46	4260.79	21736.43	7100.95	14603.37	6339.99	11310.96
TCGA-2H-A9GJ-01A-11R-A37I-31	9327.46	17867.47	4137.12	21310.62	15594.44	3988.2	3363.28	10502.64	21914.66	10274.05	12961.58	16296.78	16040.93
TCGA-Z6-AAPN-01A-11R-A406-31	9343.4	10647.95	3444.58	17869.96	6799.6	2171.79	3004.13	5205.16	20165.15	8154.45	7078.91	9641.55	6757.46
TCGA-2H-A9GG-01A-11R-A37I-31	19734.22	22877.33	7931.92	31342.92	16555.08	3302.97	3168.12	29009.67	67565.02	26071.27	48861.86	37404.39	38786.64
TCGA-S8-A6BV-01A-21R-A31P-31	18412.42	53825.6	9686.82	44786.19	20594.18	4973.13	6069.08	24609.61	52504.55	29903.72	41253.28	38364.19	40067.09
TCGA-IG-A6QS-01A-12R-A336-31	5752.68	6608.24	2796.78	10413.08	4247.83	657.45	561.38	7011.5	10015.16	8331.17	17959.4	9176.36	11595.57
TCGA-LN-A49N-01A-11R-A24K-31	6551.04	8891.01	2590.67	14515.98	7653.45	1557.1	1736.37	8409.39	20894.59	6068.07	13914.75	10885.88	12063.97
TCGA-L5-A88Z-01A-11R-A36D-31	6306.9	5106.17	3918.97	8943.9	4734.71	1153.11	1259.76	5954.07	22565.41	10333.19	13840.78	8922.34	11856.28
TCGA-L7-A56G-01A-21R-A260-31	5324.2	6365.82	2104.09	14074.43	7037.04	3454.87	4502.99	7185.12	24234.68	6615.54	14531.14	9759.18	10686.39
TCGA-LN-A4A3-01A-11R-A260-31	5812.68	17276.07	4693.7	23549.02	12709.88	1871.64	1677.78	16218.65	16744.54	9865.48	18147.87	20287.91	24023.7
TCGA-L5-A8NF-01A-11R-A37I-31	7289.68	19947.63	6564.55	21214.95	13432.78	2336.57	2034.95	13574.79	31516.46	9730.84	15638.38	17183.71	19220.5
TCGA-LN-A49R-01A-11R-A24K-31	9453.14	23183.61	8242.26	27878.08	21188.78	1917.88	2327.71	16768.44	21790.62	29696.22	39155.42	28493.49	38668.32
TCGA-LN-A5U5-01A-21R-A28J-31	8029.34	13208.64	5717.91	19240.3	7138.97	1668.88	2201.93	8750	17139.65	10897.53	13317.78	18736.09	21129.69
TCGA-L5-A8NJ-01A-11R-A36D-31	4498.64	4561.85	2577.32	5627.97	3872.31	1138.59	1215.08	6278.53	17615.59	9370.29	13410.27	7264.92	10221.84
TCGA-LN-A49U-01A-31R-A260-31	3272.66	6469.1	2836.89	16526.06	8234.51	969.7	987.79	8843.27	7454.96	9215.41	12041.58	13419.86	22562.75
TCGA-LN-A49V-01A-11R-A24K-31	3303.58	12043.14	3127.38	9093.27	5465.51	937.6	836.06	4848.78	2029.41	6057.34	4610.49	9805.05	13721.83
TCGA-R6-A6Y0-01B-11R-A336-31	12214.67	10138.92	7332.61	12463.75	5718.98	2634.24	3495.51	8437.41	26097.55	11393.53	14847.51	11018.99	13069.28
TCGA-R6-A6XG-01B-11R-A336-31	12099.1	10417.27	5554.31	18812.31	9513.29	3049.18	3821.07	10796.15	62134.64	26732.76	36204.69	17796.07	32014.54
TCGA-L5-A8NW-01A-11R-A37I-31	7655.21	9009.98	3348.67	18002.74	9727.44	3297.44	3862.23	10374.49	32027.42	9090.21	17055.49	14493.3	14440.44
TCGA-VR-A8EZ-01A-11R-A36D-31	4800.14	8192.36	8715.85	14830.78	3474.87	674.51	1033.39	7123.38	4110.57	18328.53	16716.28	12883.61	7186.1
TCGA-LN-A7HV-01A-21R-A354-31	7694.01	4271.87	3402.22	8184.48	3002.64	1312.3	1599.05	5609.84	21391.19	6016.23	13624.91	6928.53	8377.73
TCGA-VR-A8ER-01A-11R-A36D-31	4214.7	5301.65	3393.2	9641.42	4541.72	713.94	749.24	4951.75	9650.62	7956.9	11395.7	8066.72	11043.8
TCGA-2H-A9GK-01A-11R-A37I-31	7057.65	11023.84	3920.41	14762.87	8441.28	2079.4	2015.44	6389.74	24645.2	8660.09	12383.05	12541.26	9069.08
TCGA-IG-A8O2-01A-11R-A36D-31	6542.26	5260.08	4807.8	8776.98	3376.76	701.65	845.61	6301.07	16089.84	9137.85	14695.18	7063.67	7666.87
TCGA-LN-A49K-01A-11R-A24K-31	10955.57	13313.88	2726.72	22670.59	11921.04	2420.58	2556.99	11294.57	32048.09	9724.09	20640.49	14000.17	17974.58
TCGA-L7-A6VZ-01A-12R-A336-31	2377.8	5217.23	2768.7	9403.08	4969.44	818.29	709.86	7721.56	15335.01	12893.87	18344.25	10008.29	12285.76
TCGA-R6-A8WG-01A-11R-A37I-31	11957.99	14883.52	4947.91	22895.9	15527.4	5204.32	4544.32	14414.74	35304.45	11917.35	21887.65	18857.25	22939.05
TCGA-L5-A4OP-01A-11R-A260-31	11977.59	28811.24	7872.73	35403.04	15572.83	6983.61	9326.29	32702.58	62253.22	20647.7	31536.57	21866.34	20278.15
TCGA-L5-A88W-01A-11R-A354-31	3430.35	1916.46	1417.99	4287.11	2037.89	780.09	692.19	2067.62	16377.58	4340.45	9084.89	4102.27	6345.52
TCGA-R6-A6L4-01A-11R-A31P-31	10536.27	16809.52	4719.83	27671.4	14808.13	7180.28	9559.82	19155.1	42535.2	21881.38	25317.61	25653.59	25404.68
TCGA-L5-A893-01A-11R-A36D-31	5896.2	5634.73	4735.79	10494.84	4658.08	1752.08	2487.7	8114.65	27396.77	13750.34	17384.76	9045.8	8299.29
TCGA-IG-A97I-01A-11R-A38D-31	3288.8	3630.85	3098.4	12003.17	5207.26	1683.69	2282.39	6422.3	20541.91	8076	12924.58	11042.95	6981.02
TCGA-L5-A8NE-01A-11R-A37I-31	4766.88	7394.84	2221.07	14163.21	8570.13	1624.38	1539.55	5386.59	30589.7	14600.18	16730.1	14025.44	14083.35
TCGA-L5-A8NR-01A-11R-A37I-31	12780.57	31702.88	4642.5	31475.37	18169.99	2441.1	1841.97	25269.57	33010.65	29992.4	28705.41	38949.24	42806.87
TCGA-L5-A4OH-01A-11R-A260-31	13306.71	16221.62	2013.27	19888.85	9840.85	2319.99	2948.55	8160.91	19939.61	7925.85	17531.42	18440.55	20684.14
TCGA-2H-A9GI-01A-11R-A37I-31	8933.71	10988.92	6127	25699.98	13120.73	3909.83	4659.61	13415.88	45550.97	21488.67	28621.82	23073.83	23045.92
TCGA-VR-A8Q7-01A-11R-A37I-31	5914.66	14874.5	2981.67	20509.84	9595.7	880.47	917.77	13147.02	12322.09	16101.2	29043.69	18326.32	16990.56
TCGA-VR-A8ET-01A-11R-A406-31	9336.74	10245.66	2932.97	13691.44	5763.21	2388.16	3009.93	9234.17	21987.84	9058.91	16330.76	13200.14	9035.28
TCGA-L5-A8NM-01A-11R-A37I-31	4441.66	6491.53	2916.19	14513.33	7219.6	1218.37	1250.67	6663.89	21407.64	11384.56	16978.18	12693.8	14235.92
TCGA-LN-A4A9-01A-11R-A28J-31	8399.4	15227.58	1997.87	24514.12	12479.58	2525.33	2303.01	10116.03	14381.93	5980.25	13330.13	12469.52	11454.6
TCGA-R6-A8W8-01B-11R-A37I-31	4972.41	6595.75	2287.99	12198.59	8524.66	2447.89	2574.55	9517	25123.39	10513.52	14408.39	10871.81	10891.22
TCGA-L5-A8NL-01A-12R-A37I-31	6873.39	9212.15	4842.9	18292.79	10343.76	2523.11	3567.42	9243.03	39143.16	14663	21036.65	13980.01	14086.64
TCGA-ZR-A9CJ-01B-11R-A38D-31	6869.56	14122.21	4920.94	17768.6	8022.91	1376.73	1686.41	7649.38	15638.17	10000.26	15469.44	16512.46	16567.95
TCGA-VR-A8EP-01A-31R-A406-31	11817.44	16427.68	3217.83	24907.03	14097.29	2189.88	2106.26	6976.36	20972.58	12353.83	12746.45	16700.38	14668.87
TCGA-2H-A9GF-01A-11R-A37I-31	4206.99	9983.53	2432.47	9885.87	6723.22	1466.24	1214.93	11410.05	22578.84	24736.17	18450.76	17109.4	13063.51
TCGA-S8-A6BW-01A-11R-A31P-31	7113.85	7643.75	2755.55	11443.76	6604.02	1206.58	1212.18	7834.55	16192.17	7147.39	11553.81	9427.09	16980.96
TCGA-L5-A8NK-01A-21R-A37I-31	8413.48	11103.78	3132.82	18382.68	10076.6	2857.58	3547.35	11153.57	38387.78	11122.03	22107.49	15157.41	15351.86
TCGA-L5-A8NT-01A-11R-A37I-31	10604.43	12918.23	6072.77	19701.96	12894.24	4589.02	4798.65	15778.68	44509.96	11776.84	23087.99	17622.3	26079.31
TCGA-LN-A49L-01A-11R-A24K-31	10478.08	9730.04	2359.61	20365.88	11177.58	2213.05	2307.44	7645.57	16253.67	3647.38	10905.44	12267.88	15259.28
TCGA-2H-A9GM-01A-11R-A37I-31	11545.17	9405.99	5585.7	17492.8	8389.4	2790.61	3955.55	11503.09	33396.4	13381.4	17706.34	15088.66	13817.38
TCGA-L5-A4OR-01A-11R-A260-31	5531.12	8019.44	2181.59	15811.78	7743.02	1310.08	1589.12	8574.48	25490.51	12018.8	17821.69	10528.67	12774.75
TCGA-L5-A8NI-01A-11R-A37I-31	9859.22	24198.94	8260.88	19847.67	12513.34	1578.96	1359.6	11321.35	17678.4	14663.54	32312.99	21841.06	28078.18
TCGA-L5-A88S-01A-11R-A36D-31	5898.83	5078.43	4455.32	10350.51	4923.11	2612.07	3408.43	8144.65	26786.54	10745.38	16756.32	9551.88	10323.59
TCGA-V5-A7RC-01B-11R-A406-31	7608.66	10793.7	2318.92	14900.18	8100.23	3377.19	2797.01	8658.19	21782.27	7843.35	7467.2	8676.93	7259.82
TCGA-JY-A6FD-01A-11R-A336-31	1795.12	3038.53	1306.2	5070.19	2722	586.69	536.55	3687.37	9516.96	4979.6	8120.29	5169.55	7079.25
TCGA-LN-A9FR-01A-11R-A38D-31	1282.86	3397.28	1374.37	14911.58	9020.37	724.38	532.21	3927.76	2370.9	9841.58	8077.86	5152.65	3818.48
TCGA-V5-AASX-01A-11R-A38D-31	6004.66	12759.65	4420.68	18394.85	13605.77	4664.93	4048.67	10175.17	34958.12	16855.5	19673.92	17119.59	15270.63
TCGA-2H-A9GL-01A-12R-A37I-31	7217.33	21410.45	8897.75	30047.83	15962.01	2535.01	2514.66	17923.47	32538.79	22273.6	22995.11	30676.66	30075.34
TCGA-L5-A4OI-01A-11R-A36D-31	15211.62	13332.01	7904.62	20018.36	9639.42	2813.59	2987.46	11849.06	39910.55	23850.41	35159.38	21498.04	30826.39
TCGA-L5-A88V-01A-11R-A354-31	3177.34	4080.14	3110.32	6974.85	3278.16	614.65	499.31	3592.09	11190.66	12829.51	12414.11	6601.11	8154.34
TCGA-LN-A4A8-01A-32R-A260-31	7811.23	6561.71	1659.96	14088.87	8137.1	1736.8	2049.04	5194.65	11794.42	3667.41	7085.4	8454.26	10385.15
TCGA-IG-A7DP-01A-31R-A336-31	4797.38	4816.32	3332.21	6512.82	2876.22	1022.17	1320.76	3934.53	12551.92	4536.79	7032.02	4943.25	5519.09
TCGA-LN-A4A1-01A-21R-A260-31	8875.72	13896	2965.94	21563.86	10860.14	2859.98	2951.49	16585.74	28592.33	8195.25	19941.15	16594.25	20610.34
TCGA-L5-A8NG-01A-11R-A37I-31	9907.72	11257.67	3721.63	20867.88	10997.78	5239.44	5469.83	14130.05	40663.76	10981.41	25473.18	15132.23	15498.48
TCGA-LN-A49X-01A-31R-A260-31	5255.45	6462.32	2643.6	17450.39	8663.71	2041.47	2683.14	11806.23	28795.27	7849.38	16584.98	14946.32	15540.72
TCGA-R6-A8WC-01A-11R-A37I-31	7109.36	8131.27	2669.01	10921.49	9262.43	2931.07	2119.23	9505.35	27461.47	11123.33	17352.72	11179.51	10826.74
TCGA-LN-A4A4-01A-11R-A260-31	7289.37	11292.94	3764.91	18969.62	9505.75	1544.03	1389.51	12770.32	20468.32	7982.92	18874.13	16332.25	16602.8
TCGA-LN-A4A6-01A-11R-A260-31	5361.36	8844.34	1349.87	16835.49	9274.71	1740.82	1996.87	7647.99	35387.05	13281.09	19020.04	17371.29	16739.49
TCGA-R6-A6XQ-01B-11R-A336-31	8875.55	8794.99	7230.5	15177.47	8065.34	3382.26	4066.02	12761.03	40991.82	17287.3	29507.18	13917.35	15167.22
TCGA-VR-A8EQ-01A-11R-A36D-31	6938.12	5311.13	4067.31	8305.71	4348.99	785.27	881.97	5723.74	23267.17	9216.3	17011.49	7381.67	9214.48
TCGA-L5-A4OM-01A-11R-A260-31	9489.91	8022.76	2079.82	13320.56	7650.39	2630.99	3260.58	7836.18	19093.2	4743.42	10124.72	9344.45	10691.22
TCGA-X8-AAAR-01A-11R-A406-31	20809.68	31522.41	13587.46	29990.31	13058.54	4008.12	5236.04	21824.9	40988.1	21138.53	41248.76	29534.95	17747.76
TCGA-IC-A6RF-01A-13R-A336-31	8592.62	4425.34	2488.28	6716.11	3318.07	995.41	1071.83	5986.15	13149.86	7256.54	11422.63	6408.98	9216.29
TCGA-L5-A43E-01A-11R-A24K-31	13015.71	18753.74	9554.89	33686.81	15807.41	6857	8874.05	20354.41	50662.41	16630.37	30337.83	26395.77	29379.49
TCGA-IG-A97H-01A-11R-A38D-31	5723.63	14817.14	4108.49	23761.2	12504.56	1602.14	1513.05	13083.2	27675.44	12139.8	20999.74	19055.09	22916.89
TCGA-VR-AA7D-01A-11R-A406-31	1828.1	1864.75	572.61	4023.08	2219.18	562.38	479.57	1763.66	7023.65	3301.39	4268.68	4109.89	3439.33
TCGA-LN-A7HX-01A-11R-A336-31	1557.25	2221.63	1167.37	5625.04	2639.69	362.72	334.21	4113.76	14395.7	7176.86	9912.87	5899.57	7716.59
TCGA-L5-A4OO-01A-11R-A260-31	7746.68	12192.44	5250.64	24823.69	13154.05	8871.41	12172.05	17786.7	43433.36	13430.03	17816.78	20575.49	27526.21
TCGA-Z6-A8JE-01A-11R-A37I-31	12494.34	14976.45	5067.97	22514.46	11291.52	3083.08	4534.33	20476.64	35701.55	14650.28	25423.4	22921.83	26728.3
TCGA-JY-A93F-01A-21R-A37I-31	1957.08	4008.93	1972.22	7489.54	2618.68	721.53	852.85	4474.59	5428.26	5669.18	6530.28	8766.86	6383.6
TCGA-R6-A8W5-01B-11R-A37I-31	5922.83	7419.09	1901.86	11245.55	9352.2	2577.75	2195.24	6531	23736.16	8990.58	13923.08	10972.16	11035.19
TCGA-L5-A4OG-01A-11R-A260-31	9171.72	13012.49	4067.43	22963.68	10519.4	1882.46	2446.26	7426.33	25756.17	13029.35	8335.84	12452.3	11847.57
TCGA-LN-A7HW-01A-22R-A354-31	2566.18	4957.72	2323.35	8041.1	3850.07	625.15	471.54	4938.27	9904.28	9918.14	13585.22	8948.03	13918.16
TCGA-L5-A8NH-01A-11R-A37I-31	4408.6	6605.71	1704.25	9249.02	6298.42	1123.28	1159.28	6212.36	21908.98	9087.68	15955.66	9433.16	13001.26
TCGA-L5-A4OT-01A-11R-A28J-31	12900.96	14475.94	4039.02	24945.26	10925.5	2557.47	2834.44	16040.72	33248.85	12462.72	19269.73	21689.25	22258.13
TCGA-LN-A4MQ-01A-11R-A28J-31	16425.9	14386.71	3939.6	29301.16	15434.02	5040.67	7083.23	17662.04	41788.46	12387.39	23216.27	21575.98	25482.24
TCGA-LN-A9FP-01A-31R-A38D-31	14199.15	13585.55	3285.55	22920.12	13876.77	3830.06	3507.25	12687.06	36336.33	9195.8	17779.24	15334.27	10507.2
TCGA-L5-A43J-01A-12R-A24K-31	8626.28	10994.55	4116.28	12745.62	7579.38	1643.25	2613.48	4900.34	17604.96	6850.02	10298.26	9763.06	13804.83
TCGA-VR-AA7I-01A-11R-A406-31	3910.98	9319.53	2490.82	19182.64	8009.1	1354.9	1195.84	10002.17	10032.32	13624.72	15072.18	15651.06	12512.5
TCGA-LN-A7HY-01A-12R-A354-31	4329.38	4761.32	3443.33	9207.83	3766.19	1368.77	1652.07	6789.57	15157.21	6993.11	15476.5	5686.51	7477.55
TCGA-LN-A49S-01A-11R-A24K-31	7635.87	11192.28	4957.21	17042.9	13354.78	2590.21	3431.19	8528.48	25880.79	10021.76	15004.35	13093.14	22980.24
TCGA-LN-A8I0-01A-11R-A36D-31	9466.97	6838.32	6871.11	13925	7234.41	1013.5	951.98	7101.44	19070.12	11185.73	20343.21	9772.95	12377.43
TCGA-2H-A9GR-01A-12R-A37I-31	15537.18	20604.6	5780.36	27325.08	15584.95	3451.15	3118.5	18037.72	44099.87	20373.24	34971.48	23978.72	19261.7
TCGA-LN-A4A5-01A-21R-A260-31	6398.35	7367.35	2753.4	16898.49	9289.08	3077.59	3507.43	8714.11	25191.91	7619.32	15517.42	11866.63	19308.43
TCGA-LN-A49O-01A-11R-A24K-31	1465.01	4945.77	1707.67	6731.47	5432.63	458.49	480.02	2734.66	4478.17	6402.5	7506.39	6349.19	10738.8
TCGA-L5-A4OF-01A-11R-A260-31	10697.22	10239.82	2879.87	15422.05	7805.61	3073.82	3885.13	9501.56	27763.94	10393.03	13058.21	11699.2	12061.62
TCGA-XP-A8T8-01A-11R-A36D-31	7810.68	7448.62	3946.04	12158.54	7034.5	1313.02	1332.69	7531.59	15439.6	14407.64	19167.14	9863.16	15657.59
TCGA-VR-AA4G-01A-11R-A37I-31	4984.64	6769.4	2791.65	15864.26	8966.71	1804.25	1744.75	12297.93	16106.09	9388.4	21229.19	14640.26	11866.39
TCGA-L5-A4OJ-01A-11R-A260-31	6319.38	8365.11	3262.8	13910.81	6616.45	3692.55	5412.34	9815.21	22282.1	8352.81	12295.42	8235.02	9085.64
TCGA-2H-A9GQ-01A-11R-A37I-31	10440.8	21011.85	8902.4	36323.01	14343.9	3416.17	3352.29	12294.5	18853.52	14370.01	20330.98	23127.91	26346.49
TCGA-VR-A8EO-01A-11R-A36D-31	4954.26	6327.99	5403.96	11468.39	4999.56	725.75	832.34	4972.73	16377.45	8312.26	17920.81	9008.21	10506.99
TCGA-V5-A7RB-01A-11R-A354-31	5564.91	10886.96	3661.04	13814.8	7470.34	1695.72	1709.94	10115.52	29312.72	21809.85	20175.35	21257.35	25708.6
TCGA-XP-A8T6-01A-11R-A36D-31	3415.62	3633.2	3944.94	9839.82	4306.32	1041.46	999.44	5734.37	21848.19	11448.93	16642.78	8521.96	10401.34
TCGA-VR-AA7B-01A-31R-A406-31	2102.2	5562.08	926.34	12900.05	7483.61	1040.3	712.65	3841.12	9911.92	7955.35	7163.17	9496.62	8517.92
TCGA-LN-A5U6-01A-11R-A28J-31	6948.85	7401.44	2945.04	11234.56	5643.73	1104.54	1179.15	5699.61	12841.32	4300.76	10824.74	10142.6	13848.98
TCGA-L5-A4OW-01A-11R-A28J-31	18471.57	24943.73	6726.91	34555.96	17012.8	5608.69	8323.08	23392.47	39874.8	17139	27697	26787.45	26084.8
TCGA-VR-AA4D-01A-11R-A37I-31	11853.6	21649.91	7703.75	26781.21	14489.28	2651.62	2737.68	17553.79	35708.47	20708.62	28376.36	27391.44	31211.99
TCGA-JY-A6FB-01A-11R-A336-31	6840.95	8206.11	3715.73	12721.43	9180.8	1727.37	1572.61	7220.11	24278.04	12405.3	20061.3	11098.31	17989.05
TCGA-VR-A8EW-01A-11R-A36D-31	3743.88	3816.67	3087.25	4864.73	2170.04	360.25	439.85	2840.45	4225.07	4385.5	6379.75	4564.08	5125.61
TCGA-JY-A6F8-01A-11R-A336-31	3810.98	18470.95	3933.71	8705	4046.32	919.21	744.82	6423.56	6553.87	6813.46	7418.04	5630.35	6523.46
TCGA-IG-A625-01A-11R-A31P-31	12670.75	18149.38	4316.42	26162.21	14447.83	2321.7	2359.58	16217.08	29195.63	12748.01	18727.95	20314.35	27977.97
TCGA-JY-A93D-01A-11R-A38D-31	4881.13	7941.22	2298.36	14823.92	9304.44	2536.82	2659.25	9548.87	32983	8688.97	15065.35	11218.39	12945.03
TCGA-L5-A8NN-01A-11R-A37I-31	4865.58	11198.16	4132.21	9961.05	6277.95	1471.55	1729.14	5604.77	13598.91	5074.4	8591.07	11426.64	13847.34
TCGA-IG-A3YC-01A-11R-A24K-31	8303.94	16881.87	6077.32	21713.76	10862.41	2833.52	3412.09	20150.13	30964.16	14913.59	22729.74	17775.88	16226.22
TCGA-L5-A43H-01A-11R-A24K-31	7357.31	12789.55	7630.91	17504.08	11978.84	1849.5	2913.16	11020.98	24244.27	13900.73	21443.78	17621.92	22639.16
TCGA-R6-A6DQ-01B-11R-A31P-31	13351.9	15782.48	7340.48	21348.31	11231.9	3851.8	6067.97	15922.38	38671.34	14157.05	35007.17	20135.17	20285.07
TCGA-L5-A4OS-01A-11R-A28J-31	7499.73	15086.94	5725.55	24030.5	12891.53	3033.89	3412.46	13546.11	31675.88	14609.79	18679.69	23455.65	33395.92
TCGA-KH-A6WC-01A-11R-A336-31	4553.92	3511.3	2695.41	7663.04	2887.03	1486.75	2044.38	6148.4	22009.3	7414.23	12372.06	6764.37	7290.46
TCGA-L5-A8NU-01A-11R-A36D-31	8011.53	5943.39	5827.03	15766.54	6741.37	3066.02	4364.87	9679.56	32348.8	11702.26	21551.13	12833.85	11298.46
TCGA-L5-A88Y-01A-11R-A354-31	9194.32	28643.49	23285.78	24151.57	11669.78	1971.88	2517.96	12819.35	44828.24	33145.16	29604.12	31654.37	26152.37
TCGA-L5-A4OX-01A-21R-A28J-31	18385.69	17390.2	3956.91	26130.6	12647.73	3439.83	4342.18	9645.7	22304.99	12101.03	19357.2	17084.37	18358.15
TCGA-IG-A4QT-01A-21R-A260-31	4495.29	4903.96	2602.1	9536.76	4484.84	2354.25	3133.18	6051.26	15914.41	4621.08	8301.79	7806.39	7568.44
TCGA-IG-A50L-01A-11R-A260-31	3712.49	7989.45	2655.26	15340.43	6597.72	1097.14	1244.55	5177.64	6722.9	8966.89	10915.43	8620.26	8261.14
TCGA-LN-A49M-01A-21R-A260-31	4772.27	5776.11	1303.12	14932.18	8001.28	1939.15	2280.65	4732.09	22741.65	8230.45	13072.59	11938.49	13550.12
TCGA-IG-A5B8-01A-11R-A28J-31	4637.02	4879	1985.33	10678.9	4753.82	1543.36	2385.31	8271.8	20576.39	6644.68	8361.02	9028.67	7444.73
TCGA-L5-A88T-01A-11R-A354-31	4583.56	3560.28	2784.51	6311.27	3129.29	1531.76	1805.4	5226.68	19539.09	6477.25	11725.62	6453.65	7069.37
TCGA-L5-A4OU-01A-11R-A28J-31	16255.15	21081.57	6035.97	28453.64	11674.14	6736.79	11940.53	19606.96	42089.84	14987.29	31116.8	22227.16	19669.68
TCGA-Q9-A6FW-01A-31R-A31P-31	8144.65	8787.24	4129.19	15820.03	7218.3	3047.37	4886.69	10644.22	25960.92	8837.97	15065.28	14315.68	12041.01
TCGA-L5-A8NS-01A-12R-A37I-31	10221.54	11297.28	5209.9	20721.54	12108.28	3755.91	3428.78	11027.93	45036.44	10131.75	19706.8	14958.8	19932.13
TCGA-R6-A6KZ-01A-11R-A31P-31	22553.98	21320.27	6704.49	30179.53	15394	5359.63	6944.14	18323.19	38163.53	13526.76	25744.78	22239.48	26109.55
TCGA-JY-A6FA-01A-11R-A336-31	4727.66	10605.46	4386.17	11370.22	5703.49	934.38	750.91	7137.86	13540.05	9370.47	14483.59	13107.31	16769.14
TCGA-L5-A43I-01A-11R-A24K-31	4273.81	8448.72	2595.41	9250.32	7151.58	1170.58	1363.71	5573.98	18127.39	7845.02	6873.34	7853.85	11911.32
TCGA-LN-A4A2-01A-31R-A260-31	4372.46	4914.96	1970.84	14782.57	7279	884.82	892.35	4544.7	11059.07	6950.68	12051.94	9411.46	9839.04
TCGA-IG-A3YA-01A-11R-A24K-31	9099.76	9790.55	3408.87	14986.18	9924.71	2632.22	3738.05	7881.03	29943.04	9714.29	19206.73	14618.31	18488.34
TCGA-L5-A891-01A-11R-A36D-31	6206.52	6035.62	6056.74	10002.5	3623.81	932.76	1389.15	7151.07	18428.83	16019.92	13966.92	11566.16	11568.78
TCGA-IG-A3QL-01A-11R-A24K-31	3052.43	6514.72	7388.19	8519.74	5591.25	661.59	912.6	5405.49	12967.68	9723.23	15069.47	9318.15	12383.27
TCGA-LN-A8HZ-01A-11R-A36D-31	5530.18	16002.92	7236.62	15455.34	7515.42	733.34	646.74	4589.88	13092.36	11873.87	14667.08	13825.04	15816.61
TCGA-Q9-A6FU-01A-11R-A31P-31	5486.67	5470.42	1325.56	10151.09	5678.15	1125.52	1090.71	3905.64	13354.68	3155.16	6923.46	7141.72	9753.2
TCGA-R6-A6L6-01B-11R-A336-31	18921.72	15733.46	15357.5	24634.74	9306.86	5057.92	9786.51	16781.84	37175.93	20806.17	39704.22	22873.69	17493.46
TCGA-V5-AASW-01A-11R-A406-31	15854.69	16175.95	3108.61	23694.07	14153.86	6668.59	5547.52	13965.18	42443.71	16119.2	28260.46	18102.61	14310.81
TCGA-Z6-A9VB-01A-21R-A37I-31	4980.73	8173.17	2680.14	13658.49	7241.02	1457.73	1414.54	9199.37	25376.67	10562.77	17783.54	12010.98	8839.3
TCGA-R6-A6Y2-01B-11R-A336-31	5400.48	8262.59	4164.52	13743.88	6125.32	2128.48	2366.68	11029.3	38437.17	15395.76	26948.73	11277.7	17914.69
TCGA-LN-A8I1-01A-11R-A36D-31	10368.54	5951.81	6908	12506.45	6554.14	1538.57	1482.49	4950.13	20506.13	9196.71	13931.35	6818.56	8904.21
TCGA-JY-A938-01A-11R-A37I-31	4939.07	7625.52	2322.5	9230.6	4472.04	2014.53	2293.83	5696.89	14866.44	6459.99	9053.2	8826.93	5610.15
TCGA-JY-A6FG-01A-11R-A336-31	3345.07	4102.96	2208.32	6921.48	2953.14	1021.86	1272.93	4459.51	16682.91	6178.78	12858.7	3635.81	5111.25
TCGA-VR-A8EX-01A-11R-A36D-31	7940.43	5788.33	4698.31	10380.23	4196.8	2406.35	3386.7	7215.72	29878.95	10484.16	18937.58	9857.24	9207.97
TCGA-JY-A939-01A-12R-A37I-31	4454.18	6408.51	3357.97	11592.82	6103.97	1169.83	1197.19	6730.55	12687.39	4712.41	8372.43	8950.87	8840.58
TCGA-V5-A7RE-01A-11R-A354-31	8955.4	6729.7	4454.64	14233.89	5926.42	2975.96	3969.03	9918.8	30538.08	12762.04	17664.14	10440.47	13148.12
TCGA-L5-A8NQ-01A-11R-A36D-31	3899.87	3181.33	4067.51	6622.46	3250.91	1410.46	1822.72	4332.1	15567.63	7337.54	10511.87	5522.24	7040.64
TCGA-V5-AASV-01A-11R-A38D-31	5590.34	10631.38	2913.26	21264.4	13324.46	4555.51	4176.35	8723.05	32599.41	16636.93	17405.13	11933.63	8458.05
TCGA-IG-A3Y9-01A-12R-A24K-31	3548.36	6896.49	5447.39	15514.84	9269.14	2146.38	4002.66	7580.5	15637.82	11445.75	12880.18	14328.92	15510.36
TCGA-L5-A4OQ-01A-11R-A260-31	6113.52	10329.82	4052.68	20832.96	10259.49	3831.49	5528.03	11904.89	36247.48	16208.23	22345.6	23753.65	21524.13
TCGA-L5-A4OE-01A-11R-A260-31	7899.68	5919.76	1787.71	10557.96	5081.92	1579.1	1748.61	6705.29	22676.53	7526.93	10263.09	8256.58	8215.22
TCGA-IG-A4P3-01A-11R-A260-31	10553.11	9036.27	2617.59	14335.73	6981.47	1945.35	2453.71	5996.67	25899.97	6185.39	12262.79	10844.44	12130.85
TCGA-VR-A8EY-01A-11R-A36D-31	3046.2	3457.03	3923.06	6286.21	2102.54	416.54	546.48	2430.06	4994.63	8184.4	8489.65	5765.3	5543.22
TCGA-JY-A6FH-01A-11R-A336-31	5821.7	10417.77	4852.53	10696.35	5592.19	1176.88	1004.76	7985.81	14320.06	11593.25	18911.77	11570.2	15387.16
TCGA-JY-A93E-01A-11R-A37I-31	9034.6	8645	2733.17	16690.56	10366.42	2094.77	1878.09	10094.88	47636.52	10488.36	23961.09	14602.32	10779.32
TCGA-2H-A9GH-01A-11R-A37I-31	3540.35	6751.31	3310.41	11806.21	7025.3	1907	2081.43	7852.43	25025.52	8342.6	12363.02	11444.76	17959.24
TCGA-LN-A9FO-01A-11R-A38D-31	3886.4	4058.58	1395.48	9563.09	6002.7	1385.34	1376.9	4015.84	15753.43	5558.86	8571.24	8173.95	8814.52
TCGA-L5-A43C-01A-11R-A24K-31	7801.41	8719.55	4078.21	16833.68	6615.03	3461.74	6233.45	12174.51	33594.08	9382.9	19259.07	16278.21	12135.95
TCGA-LN-A9FQ-01A-31R-A38D-31	3850.72	8268.24	3673.6	13455.07	9101.9	878.95	605.61	6438.13	7051.8	9134.33	12258.57	9425.34	9358.96
TCGA-IC-A6RE-01A-11R-A336-31	7527.5	7863.26	4101.37	13319.54	4631.65	1040.35	1564.2	6020.97	25273.75	11432.66	18100.88	12823.23	12091.79
TCGA-LN-A49P-01A-11R-A24K-31	7280.27	9091.07	5254.89	13906.48	11768.29	2191.24	3577.97	7535.29	23430.71	10863.32	17460.14	12634.78	22792.17
TCGA-2H-A9GN-01A-11R-A37I-31	9065.56	9785.96	2255.65	11814.53	8657.35	1131.3	815.55	7733.37	23755.77	9560.05	17092.5	12353.01	14445.8
TCGA-L5-A43M-01A-11R-A24K-31	13025.72	22015.87	13643.3	25851.77	20524.94	6597.77	11508.88	19958.73	27552.59	14713.81	14916.67	20367.61	33518.54
TCGA-LN-A4MR-01A-11R-A28J-31	9572.82	20749.46	3939.8	32594.48	20333.5	4929.09	4264.45	21516.67	45260.11	19141.03	27651.72	30015.43	33511.21
TCGA-IG-A3YB-01A-11R-A36D-31	15127.13	16651.33	12514.07	27863.01	11770.36	6027.2	7098.36	38504.99	67471.65	34461.87	63966.77	33911.49	45402.42
TCGA-M9-A5M8-01A-11R-A28J-31	8586.94	13908.76	4812.54	18718.29	11210.76	2716.35	3161.49	11008.57	33430.41	10934.48	19982.38	18096.44	22887.86
TCGA-JY-A6FE-01A-11R-A336-31	4062.12	4285.99	2762.88	6078.44	2514.34	406.65	406.96	2666.52	2197.34	6526.3	7244.72	4663.52	5738.47
TCGA-L5-A4OO-11A-12R-A260-31	10234.67	13480.04	4870.55	24850.86	11349.01	8196.35	14794.37	16350.58	34197.07	7943.19	17872.98	17173.76	12966.65
TCGA-L5-A4OF-11A-12R-A260-31	22637.5	22395.28	11342.19	48834.17	19730.49	12955.34	18760.24	28998.94	93928.44	22644.81	43271.66	39409.75	33836.35
[truncated: 4,615 more rows]
