# Supplementary material for: Mitochondrial respiratory gene expression is suppressed in many cancers
Source: eLife. 2017 Jan 18;6:e21592. doi: 10.7554/eLife.21592 (PMC5243113; doi:10.7554/eLife.21592)
Supplement: Supplementary file 3. — DOI: http://dx.doi.org/10.7554/eLife.21592.015 [file elife-21592-supp3.xlsx]

## Sheet: Survival
Gene

## Sheet: Age
Gene

## Sheet: Stage
Gene
